# Supplementary material for: Farm scale on the transformation of agricultural mechanization services:Evidence from China
Source: PLoS One. 2026 Apr 8;21(4):e0346500. doi: 10.1371/journal.pone.0346500 (PMC13061187; doi:10.1371/journal.pone.0346500)
Supplement: S1 Data — Data. (XLSX) [file pone.0346500.s002.xlsx]

## Sheet: Basic Model 
sm	year	zddk	dk30	dk15	zhs	llh	nxh	rjcsr	fnsrzb	cgdp	fnmgj	pd15	hjdks	xnbfgl	zdxzb	jskq	zzjg	llsgdgs
province code	year	Total area of farmland over 30 mu（mu）	Total area of plots of over 30 mu（mu）	Total area of farmland over 15 mu（mu）	Total number of households（households）	Aging rate（%）	Feminization rate（%）	Net income per capita（Ten thousand yuan）	Share of nonfarm income（%）	Total output value of village economy（billion yuan）	The average wage of agricultural hired workers（yuan/day）	Percentage of sloping land area of 15° and above（%）	Number of plots per household（plots）	The new rural endowment insurance coverage rate（%）	Percentage of the number of farmers with the largest surname（%）	The proportion of service area by machinery from other counties（%）	Crop structure（1=paddy；0=corn）	Number of grain purchase points
Jiangsu	13	103	193	193	1030	21	48	1.875	70	200	60	0	1	100	10	36.5297	1	0
Jiangsu	18	98	139	162	992	38	45	1.2	68	0.04	140	6	3	100	2	48.337	1	0
Jiangsu	13	50	250	298	1510	25	55	0.18	70	0.5	100	0	3	70	1	62.2115	1	0
Jiangsu	18	50	230	285	1854	26	51	2.5	85	0.2	100	5	2	60	5	33.0769	1	0
Jiangsu	13	30	30	45	1120	30	47	1.8	60	0.25	110	20	6	100	8	24.0741	1	0
Jiangsu	18	30	30	45	1046	15	51.6	2.6	60	4	130	15	4	98	3	100	1	0
Jiangsu	13	135	291	370	290	35	58	1.8434	55	0.438	100	0	5	92	45	5	1	0
Jiangsu	18	212	487	570	895	32	52	2.118	65	562	80	0	3	98	60	3.16294	1	1
Jiangsu	13	210	1700	2000	1088	30	44	1.5	80	0.7	120	0	5	100	30	25	1	1
Jiangsu	18	300	2200	2600	1116	26	49	2.6	80	16	120	0	5	90	40	25	1	1
Jiangsu	13	100	200	500	905	40	48	1.9	70	0.3	120	15	5	90	4	62.8019	1	0
Jiangsu	18	330	1500	1580	905	24	55	2.9	90	0.5	180	0	6	100	5.5	30.28	1	1
Jiangsu	13	60	300	360	568	30	55	1.5	60	210	80	0	5	98	25	57.487	1	0
Jiangsu	18	330	1400	1460	557	30	55	2.6	45	0.2	100	0	4	60	20	38.8696	1	1
Jiangsu	13	15	0	420	1013	21	48	1.998	80	2	90	9	5	100	12	63	1	0
Jiangsu	18	20	0	850	1014	34	54	2.35	90	350	70	15	5	100	25	100	1	0
Jiangsu	13	5.6	200.88	281	720	36	48	1.2	80	0.8	120	2	5	92	2.5	63.8272	1	0
Jiangsu	18	330	2560	2850	810	40	42	2	70	0.48	100	20	5	80	1.8	56.69	1	1
Jiangsu	13	40	100	160	650	20	47	1.7	80	0.6	130	15	5	43	10	25.1553	1	0
Jiangsu	18	40	100	160	650	25	48	7.6	80	0.52	180	5	5	95	31	7.5	1	0
Jiangsu	13	5	0	0	580	35	49	1	80	2.3	120	0	5	95	2	72.3807	1	0
Jiangsu	18	10	0	0	530	20	55	2.6	70	0.52	130	0	4	100	10	74.7493	1	0
Jiangsu	13	2	0	0	702	22	51	1.7108	75	0.5	50	70	4	40	8	75	1	0
Jiangsu	18	2	0	0	730	20	45	2.2	65	0.4	160	20	4	98	5.5	100	1	0
Jiangsu	13	2	0	0	1126	31	55	1.5	50	0.45	80	10	3	80	10	22.0264	1	0
Jiangsu	18	2	0	0	1126	30	50	2	90	0.637	150	12	4	100	20	100	1	0
Jiangsu	13	2	0	0	1125	28	47	1.61	70	0.5	80	10	3	70	10	56.1633	1	0
Jiangsu	18	2	0	0	1125	15	50	2	60	0.08	120	4	3	100	20	100	1	0
Jiangsu	13	2.5	0	0	1003	40	45	0.15	70	0.5	110	0	3	95	20	16.4405	1	0
Jiangsu	18	2.5	0	0	1049	35	43	2	90	500	120	30	4	80	1	69.8214	1	0
Jiangsu	13	5	0	0	906	24	33	1.28	80	3.2	80	40	3	98	10	8.23009	1	0
Jiangsu	18	5	0	0	960	20	55	2	80	0.04	130	10	2	90	15	9.97895	1	0
Jiangsu	13	150	150	150	1156	37	48	2.5	60	1.2	80	5	5	100	50	0	1	0
Jiangsu	18	150	150	150	1670	27	52	0.3	70	250	100	5	5	100	17	0	1	0
Jiangsu	13	70	900	700	2850	22	46	1.98	82	1.532	120	10	9	100	5	100	1	4
Jiangsu	18	210	1200	1900	3100	40	40	3.2	80	150	190	9	3	99	10	30.28	1	5
Jiangsu	13	230	800	900	2450	20	46	1.6	80	0.8	120	3	5	56	4	40.404	1	1
Jiangsu	18	230	850	975	2675	18	52	0.28	95	2.1	150	5	5	100	3.8	59.1304	1	1
Jiangsu	13	5.1	0	0	2018	19	49	2.3698	90	2.07	120	0	6	70	3	15.0376	1	0
Jiangsu	18	5.1	0	0	2162	23.35	51.54	3.2	65.73	1	80	26.9	6	100	5	8.69565	1	0
Jiangsu	13	3	0	0	1600	25	48	2.1	70	1.1	150	10	5	90	5	94	1	0
Jiangsu	18	3	0	0	1710	24	52	0.29	95	1.71	150	25	5	100	10	100	1	0
Jiangsu	13	15	0	0	880	25	48	2.18	60	0.998	150	25	6	85	5	64.3636	1	0
Jiangsu	18	15	0	0	1055	18	45	1.6548	80	0.3	100	10	5	100	40	50.5682	1	0
Jiangsu	13	11	0	0	1430	21	49.5	1.8	70	1.217	120	0	4	95	10	68.7581	1	0
Jiangsu	18	158.9	158.9	158.9	1430	35	49	2.5	90	1.27	100	0	4	100	2	100	1	0
Jiangsu	13	10	0	0	897	35	48	1.89	90	1.4	120	11	7	100	3	69.0625	1	0
Jiangsu	18	10	0	0	930	25	35	2.1	85	0.65	160	5	2	99.9	3	81	1	0
Jiangsu	13	3.5	0	0	2010	35	48	1.8	90	1.2	150	30	4	100	10	13.1579	1	0
Jiangsu	18	3.5	0	0	2010	33.9	48	2.38	90	0.4	170	50	6	100	18	18.4615	1	0
Jiangsu	13	2	0	0	1680	22.4	48	1.5	80	0.55	70	70	8	100	15	67.9245	1	1
Jiangsu	18	2	0	0	1820	52	45	1.8	70	0.936	100	50	5	100	3	100	1	1
Jiangsu	13	2.3	0	0	1262	30	51	1.7	80	0.68	100	10	5	90	10	93.75	1	0
Jiangsu	18	2.3	0	0	1295	56	42	1.8	65	0.723	150	30	4	100	3	100	1	0
Jiangsu	13	10	0	0	1120	22	46	1.65	10	250	180	10	3	98	10	6.78733	1	0
Jiangsu	18	11	0	0	1261	23.7	40	2.1	80	0.65	150	30	2	99	3	80	1	0
Jiangsu	13	60	250	450	1300	20	51	1.3	65	1.2	150	10	5	100	14	10.0377	1	0
Jiangsu	18	60	250	450	1335	36	49	2.8	80	900	100	0	3	98	20	50	1	0
Jiangsu	13	70	350	460	1050	22	46	1.576	40	0.46	120	20	4	98	5	42.5043	1	1
Jiangsu	18	142.5	750	870	1050	35	42	2.45	85	820	140	8	4	100	10	59.8727	1	2
Jiangsu	13	31	2700	2700	1510	45	40	1.16	65	0.93	90	0	4	100	10	14.2857	1	0
Jiangsu	18	31	2700	3100	1575	27	48.3	3	60	0.11	95	2	3	98	21	19.7232	1	0
Jiangsu	13	230	550	550	1050	38	45	1	70	0.45	100	0	2	95	12	4	1	1
Jiangsu	18	300	1200	1200	1160	27.55	48.5	1.5	80	0.5	110	16	4	99.98	20	1.83333	1	1
Jiangsu	13	28	0	61	911	17.2	48.2	1.38	65	920	100	0	6	100	16	15.1507	1	0
Jiangsu	18	30	30	73	880	24	48	1.85	65	0.12	100	0	5	100	20	13.7941	1	0
Jiangsu	13	5	0	45	881	19	48	1.2	70	270	100	0	3	100	28	19.75	1	1
Jiangsu	18	30	0	45	810	25	46	1.8805	70	769.8	80	0	2	100	4.9	15.2611	1	1
Jiangsu	13	10	0	0	1415	22	45	1.17	10	0.008	120	1	3	100	15	19.3548	1	3
Jiangsu	18	15	0	15	2225	25.6	43.2	1.85	80	120	100	0	2.53	100	15	15	1	3
Jiangsu	13	20	0	520	1026	30	40	1.03	70	0.649	120	0.1	3	98	8	13.798	1	2
Jiangsu	18	20	0	520	1016	28	48	1.5	70	0.47	80	0	3	100	8	15.2545	1	2
Jiangsu	13	18	0	4000	1245	20	45	1.02	60	0.48	120	0	4	92	20	19.4679	1	1
Jiangsu	18	16	0	5500	1323	29	46	1.85	18	11.6	150	8	5	100	20	15.8322	1	1
Jiangsu	13	15	60	250	872	20	57	1.3	58	680	70	0	6	99	6	0.893665	1	2
Jiangsu	18	240	2800	3200	858	28	48	1.8	85	0.8	95	0	3.25	100	8	1.39583	1	2
Jiangsu	13	30	30	80	826	25	52	1.27	70	0.72	130	0	5	95	20	19.75	1	0
Jiangsu	18	48	48	104	930	24.5	48.5	0.18	60	0.12	100	0	5	100	38	15.9524	1	0
Jiangsu	13	10	0	0	828	16	50	1.15	70	0.72	130	0	4	95	10	21.0843	1	0
Jiangsu	18	243	1500	1600	859	25.6	43.2	0.18	40	0.5	80	0	3	100	15	13.3333	1	1
Jiangsu	13	40	610	1055	860	30	47	1.12	20	0.65	100	4.3	3	95	15	19.75	1	2
Jiangsu	18	40	610	1055	834	26.6	47	1.75	70	0.518	120	0	2	100	16.3	15.1951	1	2
Jiangsu	13	20	0	20	796	23.9	51	1.32	52	0.36	80	0	3	90	22	19.75	1	0
Jiangsu	18	20	0	20	820	24	47.5	1.65	75	0.12	120	0	4	100	35	14.3571	1	0
Jiangsu	13	280	2700	2730	738	25.8	48.3	1.185	71	0.38	100	0	4	65	32	19.0446	1	1
Jiangsu	18	280	2700	2930	732	22	49.2	1.75	60	0.374	100	0	1.3	90	20	16.75	1	1
Jiangsu	13	8.5	0	0	1610	28	43	1.4	70	1.8	90	0	3	90	7	0	1	6
Jiangsu	18	260	700	780	1850	25	47	1.95	65	0.14	100	0	2	100	13	1.675	1	6
Jiangsu	13	320	320	320	1010	21	48.5	1.15	70	0.937	110	0	5	90	40	46.1538	1	1
Jiangsu	18	320	320	338	1021	28	46	1.5	75	0.5	120	0	3	95	38	52.5	1	1
Jiangsu	13	17.3	0	1175	830	25	51	0.89	60	0.55	70	0	5	23	11	9.60759	1	2
Jiangsu	18	17.3	0	1175	831	28	45	0.1377	59	0.05	100	0	5	47	12	9.88542	1	3
Jiangsu	13	15.3	300.3	15.5	1186	39	42	1.258	48	0.44	70	14	3	100	25	26.3077	1	2
Jiangsu	18	216	1464	2964	1150	28	45.7	1	55	0.15	100	0	4	85	17	26.3089	1	3
Jiangsu	13	17	0	92	783	15	48	1.31	60	0.51	70	0	6	98	12	28.219	1	3
Jiangsu	18	17	0	92	756	23	48	1.762	14	485.6	100	2	5	45	6	27.2	1	3
Jiangsu	13	7	0	0	1329	25	54	0.85	60	0.945	120	0	3	60	20	10.7239	1	1
Jiangsu	18	70	520	2200	1329	11	49	1.4	70	0.63	80	0	3	100	10.5	5.12821	1	1
Jiangsu	13	30	1483	1483	792	10	52	1.31	58	0.48	80	0	5	95	12	0	1	1
Jiangsu	18	30	1483	1483	776	24	48	1.5	60	1.8	120	0	6	100	20	0	1	1
Jiangsu	13	8	0	0	1680	25	40	1.258	45	0.664	90	10	5	45	30	33	1	2
Jiangsu	18	325	2202	2500	1598	30	46	1.8	85	0.1	120	0	3	95	10	27.2	1	2
Jiangsu	13	17	0	360	630	20	52	0.81	60	0.32	100	1	6	95	20	6	1	2
Jiangsu	18	19	0	380	616	31	42	1.8	60	0.12	100	1	5	99	31	7.7459	1	2
Jiangsu	13	18	0	62	919	18.9	52	0.82	60	0.67	100	1	5	90	40	12.5	1	6
Jiangsu	18	30	652	2018	1027	20	48	1.7645	72	2.1	100	0	5	95	63	18.4	1	9
Jiangsu	13	12	0	0	1200	35	50	1.35	60	0.54	100	0	5	95	10	25	1	5
Jiangsu	18	8	0	0	1196	28	52	1.82	58	0.76	120	0	4	40	30	4.26569	1	4
Jiangsu	13	180	1200	2100	1075	14	48	1.115	20	965.8	60	0.5	5	60	30	27.0175	1	7
Jiangsu	18	330	3600	4500	1101	20	56	1	50	2.8	100	0	6	78	30	23.7022	1	8
Jiangsu	13	120	1200	1200	960	20	52	0.9	70	0.347	100	2	4	70	30	13.6144	1	0
Jiangsu	18	120	1200	1200	917	30	45	1.1	75	0.08	100	0	4	90	30	44.9762	1	2
Jiangsu	13	55	55	55	850	30	45	0.78	10	0.25	80	0	6	100	30	6.12302	1	0
Jiangsu	18	183	288	288	980	20	48	1.05	60	4.4	100	0	3	80	10	12.1212	1	1
Jiangsu	13	4	0	120	705	13	45	0.85	60	2.5	150	0	4	70	30	8.82964	1	0
Jiangsu	18	8	144	217	740	25	48	1.02	60	4.4	100	0	3	80	10	12.1212	1	1
Jiangsu	13	80	580	900	577	35	49	0.818	70	0.2	120	0	5	99	45	35.4513	1	0
Jiangsu	18	83	780	1100	570	40	47	1.5488	50	0.387	50	0	5	90	40	41.7222	1	0
Jiangsu	13	80	500	960	980	20	49	0.86	70	0.7	100	0	4	40	80	20.6731	1	1
Jiangsu	18	80	600	1080	1020	15	43	1.6	80	0.2	120	0	5	100	45	25	1	1
Jiangsu	13	3	0	0	710	23	45	0.985	70	0.305	100	3	4	85	13	69.0909	1	0
Jiangsu	18	4	0	0	710	15	48	1.2	70	0.048	100	0	3	90	9.8	77.4194	1	0
Jiangsu	13	52	480	810	384	32	48	0.98	60	0.3	100	0	4	70	12	22.8571	1	3
Jiangsu	18	52	500	800	373	20	45	1.1	60	0.18	60	0	5	90	6	42.6829	1	3
Jiangsu	13	15	0	35	592	15	51	0.9	70	0.22	100	0	4	90	40	3.84615	1	0
Jiangsu	18	25	0	40	592	15	49	1.2	60	0.2	100	0	5	90	14	28.6957	1	1
Jiangsu	13	9	0	0	846	22	45	0.826	72	0.29	60	0	4	55	10	1.6185	1	1
Jiangsu	18	10	0	0	862	26	40	0.976	70	3.3	50	0	3	80	10	1.88976	1	2
Jiangsu	13	6.5	0	0	971	32	46	0.794	75	0.36	80	0	4	90	8	26.0417	1	0
Jiangsu	18	6.5	0	0	1037	17	47	1.02	60	0.3	80	0	5	70	10	17.8378	1	0
Jiangsu	13	6	0	0	504	30	52	0.78	30	0.056	100	0	4	97	20	5.20134	1	0
Jiangsu	18	6	0	0	612	30	52	1.03	40	3.4	100	0	5	93	30	8.20513	1	2
Jiangsu	13	11	0	0	476	35	46	0.97	61	177.1	100	0	3	90	45	25.6471	1	0
Jiangsu	18	97	1200	1247	478	22	47	1.23	70	0.263	80	0	3	82	34	10.3056	1	1
Jiangsu	13	60	300	500	667	30	40	0.9	68	0.35	160	0	5	98	28	42.2535	1	0
Jiangsu	18	60	230	400	698	25	40	1.25	30	0.43	80	0	5	100	30	45.6043	1	0
Jiangsu	13	5	0	0	425	30	55	0.786	60	0.12	100	0	4	45	10	29.6919	1	0
Jiangsu	18	5	0	0	446	30	49	1.08	50	2.6	60	0	5	80	20	41.7222	1	0
Jiangsu	13	45	0	165	1010	30	45	0.98	80	0.423	130	1.5	5	90	10	1.08108	1	1
Jiangsu	18	85	450	610	1025	33	55	1.548	50	0.07	70	0	3	80	25	2.88462	1	2
Jiangsu	13	8	0	0	560	11	48	0.92	70	0.24	60	0	4	60	10	15.0943	1	0
Jiangsu	18	8	0	0	560	16	49	1.25	75	0.32	60	0	5	85	10	20.25	1	0
Jiangsu	13	40	2100	2100	625	30	55	0.856	65	0.12	130	0	6	45	5	22.6143	1	0
Jiangsu	18	50	2100	2100	650	25	40	0.84	60	0.1	110	0	4	99.5	10	43.3674	1	0
Jiangsu	13	5	274.47	360.26	562	15	51	0.8894	65	0.13	80	0	3	42.5	7	60	1	0
Jiangsu	18	6	406.42	499.05	562	40	49	1.5725	59	0.386	80	0	3	97	6.2	77.7521	1	0
Jiangsu	13	16	0	0	762	15	49	0.868	70	0.4	90	0	4	40	20	15.299	0	1
Jiangsu	18	16	0	0	780	25	46	0.98	70	0.4	80	0	3	60	20	20	1	1
Jiangsu	13	5	0	0	478	28	47	0.9	70	0.19	80	0	5	90	8	12.2449	1	0
Jiangsu	18	80	230	400	510	40	48	1.1	70	0.2	80	0	5	95	8	26.6667	1	1
Jiangsu	13	2.6	0	0	508	19	42	0.46	40	0.117	90	0	3	95	25	17.1642	1	3
Jiangsu	18	4.1	0	0	528	14	45	1.348	71	145	60	0	4	31	27	12	1	3
Jiangsu	13	3	0	0	495	20	45	0.41	57	0.083	100	0	3	98	30	23.7333	1	1
Jiangsu	18	3	0	0	458	30	47	0.65	80	916	60	0	4	100	50	15	1	1
Jiangsu	13	8.6	219.09	258	664	16	49.5	0.6	70	0.22	120	0	3	98	15	22.5	1	0
Jiangsu	18	8.6	276.18	316	656	40	45	0.78	70	0.03	150	0	4	70	15	13.5	1	1
Jiangsu	13	9	0	0	590	11.3	47	0.56	70	0.138	80	0	3	95	30	19.1177	1	0
Jiangsu	18	320	558	558	540	30	47	1.3	70	0.12	80	0	4	70	22	12.766	1	1
Jiangsu	13	10	0	0	714	20	45	0.45	80	0.153	180	0	2	90	25	11.5459	1	3
Jiangsu	18	12	0	0	712	42	45	0.56	60	0.05	100	2	4	100	40	7.7821	1	3
Jiangsu	13	4	0	0	984	18	51	0.92	90	0.35	100	0	2	100	10	18.0085	1	1
Jiangsu	18	4	0	0	453	20	45	0.6	85	0.2	98.18	0	5	30	10	15	1	1
Jiangsu	13	18	0	18	560	19	46	0.68	36	0.179	140	0	3	96	3	23.6111	1	2
Jiangsu	18	18	0	18	520	25.8	45	1.35	35	0.13	120	0	5	85	8	11.5909	1	2
Jiangsu	13	5	0	0	402	14	49.6	0.55	80	0.104	100	0	3	95	59.8	25	1	0
Jiangsu	18	5	0	0	422	28	48	1.4	75	0.393	98.18	0	3	88	62.8	12.6806	1	0
Jiangsu	13	8	219.09	258	964	15	45	0.45	55	0.16	120	0	4	80	20	20.5882	1	0
Jiangsu	18	8	276.18	316	1020	12	40	1.4	30	0.8	150	0	4	70	20	9.86842	1	0
Jiangsu	13	55	110	220	563	15	60	0.78	77	0.22	100	0	4	90	30	36.2465	1	0
Jiangsu	18	55	180	300	604	30	50	1	80	0.5	100	0	4	90	30	13.6842	1	0
Jiangsu	13	3	0	0	368	15	43	0.92	80	1.638	100	0	3	80	28	3.27869	1	1
Jiangsu	18	5	0	0	337	38	42	0.13	48	0.07	80	0	4	98	26	5.45455	1	1
Jiangsu	13	4	0	0	624	15	43	0.95	75	1.8	100	0	3	80	20	0.735294	1	1
Jiangsu	18	4	0	0	620	20	40	0.895	90	0.006	80	0	3	90	10	0.6	1	1
Jiangsu	13	50	2300	2600	580	19	49	0.55	7	0.21	90	0	3	60	10	22.0588	1	0
Jiangsu	18	50	2300	2600	616	20	46	0.8	60	0.5	100	0	4	90	9	13.5	1	0
Sichuan	13	1.5	0	0	238	22	48	0.3738	10	0.05	80	32	6	48	8	0	1	0
Sichuan	18	1.5	0	0	244	16	42	1.32	70	0.09	120	38	9	91	48	0	0	0
Sichuan	13	2.6	0	0	709	25	55	0.25	85	0.045	100	30	2	65	20	0	0	0
Sichuan	18	1.8	0	0	739	20	45	0.8	80	0.24	130	5	3	100	40	0	0	0
Sichuan	13	1.3	0	0	587	30	48	0.78	20	0.157	90	0	4	15	10	0	0	0
Sichuan	18	1.5	0	0	547	30	55	0.76	70	0.15	80	0	5	100	40	0	0	0
Sichuan	13	3	0	0	647	15	46	0.945	70	0.18	100	45	6	25	25	0	0	0
Sichuan	18	3	0	0	640	17	52	1.47	87	0.32	100	28	4	99	30	0	0	0
Sichuan	13	1.2	0	0	521	25	45	0.996	70	0.07	50	0	4	70	40	0	0	0
Sichuan	18	1.2	0	0	600	16.3	51	1.345	90	0.33	100	15.8	4	95	30	0	0	0
Sichuan	13	2	0	0	670	15	45	1.002	80	0.072	120	1	3	90	12	0	0	0
Sichuan	18	2	0	0	789	35	56	1.16	80	0.3	160	65	2	90	8	0	0	0
Sichuan	13	6	0	0	512	21	42	0.9635	20	2.1	80	17.6	6	98	20	5.45455	0	1
Sichuan	18	48	180	220	512	30	40	1.4	80	0.5	100	58	8	80	30	0	1	1
Sichuan	13	2	0	0	525	20	50.1	0.5	75	0.093	60	40.5	7	40	10	0	0	0
Sichuan	18	2	0	0	514	23	48	1.2	90	0.3	60	5	4	100	5	0	0	0
Sichuan	13	3.5	0	0	523	31	48	0.4	10	0.08	100	30	6	35	15	0	0	0
Sichuan	18	3.5	0	0	502	20	50	1.38	80	0.27	100	80	5	100	40	0	0	0
Sichuan	13	3	0	0	353	18	48.2	0.85	82	0.15	70	22	8	30	12	13.9785	0	0
Sichuan	18	3	0	0	366	15	27	0.7	90	0.13	80	10	5	63	10	31.4	0	0
Sichuan	13	2.5	0	0	463	20	40	0.9826	70	0.17	100	55	6	25	23	0	0	0
Sichuan	18	2.5	0	0	463	23	54	0.75	90	0.13	70	53	9	100	42	0	0	0
Sichuan	13	4	0	0	574	16	50	1.0037	80	0.23	80	0	7	46	10	0	0	2
Sichuan	18	4	0	0	520	20	49	1.5	80	0.29	60	0	4	86	30	0	0	2
Sichuan	13	2	0	0	457	22.6	48.7	0.75	80	0.116	60	10.5	12	35	8	3.38462	0	0
Sichuan	18	1.5	0	0	453	20	40	0.798	60	0.15	40	20	4	95	9	30.615	0	0
Sichuan	13	1.5	0	0	667	15	51	0.95	80	0.262	100	26	5	80	50	0	0	0
Sichuan	18	1.5	0	0	916	18	42	0.86	65	0.12	80	3	3	90	30	0	0	0
Sichuan	13	2	0	0	256	20	48	0.9687	85	0.08	80	47	8	31	18	0	0	0
Sichuan	18	1.5	0	0	224	25	55	3.578	80	0.311	100	70	8	80	20	0	0	0
Sichuan	13	2	0	0	375	19	50	0.48	70	0.062	60	40	7	40	10	0	0	0
Sichuan	18	2	0	0	355	28	43	0.9	85	0.127	100	40	4	95	26	0	0	0
Sichuan	13	1	0	0	385	18.5	58	0.9375	68	0.25	80	20	4	35	16	0	0	0
Sichuan	18	1	0	0	446	10.9	54	0.9	88	0.106	100	5	7	90	42	0	0	0
Sichuan	13	2	0	0	809	13	48	0.92	75	0.26	80	10	8	40	25	0	0	0
Sichuan	18	2	0	0	832	30	46	1	80	0.3	60	19	5	100	43	0	0	0
Sichuan	13	1.5	0	0	590	19	48	0.7218	80	0.148	80	30	7	35	10	0	0	0
Sichuan	18	1.5	0	0	595	19	46	1.2	80	0.3	130	50	7	46	11	0	0	0
Sichuan	13	1	0	0	682	20	50	0.2	80	0.04	100	0	4	40	20	0	0	0
Sichuan	18	2	0	0	598	16	40	1.46	90	0.29	60	20	5	96	30	0	0	0
Sichuan	13	1.7	0	0	220	27	49	0.34	70	0.005	100	80	4	16	60	0	0	0
Sichuan	18	1.5	0	0	220	30	49	1.29	90	0.103	100	48	3	15	30	0	0	0
Sichuan	13	1.2	0	0	651	16	40	0.6	60	0.14	120	2	5	90	30	0	0	0
Sichuan	18	1.2	0	0	634	18.4	38	0.88	60	0.22	100	10	8	90	47	0	0	0
Sichuan	13	2	0	0	1250	19	52	1.25	100	0.5	80	0	1	40	30	0	0	0
Sichuan	18	2	0	0	1132	30	46	1.26	70	0.5	80	60	11	95	20	0	0	0
Sichuan	13	8	0	0	313	20	40	0.79	80	0.08	90	38	7	55	20	0	0	0
Sichuan	18	8	0	0	409	30	45	1.89	98	0.12	70	30	5	100	2	0	0	0
Sichuan	13	1.2	0	0	291	23	43	0.7	95	0.11	80	10	8	30	5	3.07692	0	0
Sichuan	18	1.2	0	0	290	20	45	1.3	90	0.14	100	40	10	98	42	67.1539	1	0
Sichuan	13	4	0	0	545	20	55	0.982	60	0.23	100	60	3	99	30	0	0	0
Sichuan	18	3	0	0	560	35	52	1.56	80	0.38	80	35	12	100	35	0	0	0
Sichuan	13	1.4	0	0	479	25	40	0.5	80	0.1	80	20	7	55	10	60	0	0
Sichuan	18	1.4	0	0	487	22	50	1	80	0.179	100	50	14	100	45	60	1	0
Sichuan	13	2.25	0	0	460	10	40	0.4	60	0.06	120	2	5	80	60	0	0	0
Sichuan	18	2.25	0	0	485	23	58	0.68	78	0.11	80	17	9	100	37	0	0	0
Sichuan	13	0.9	0	0	680	18	50	0.96	80	0.25	60	0	6	30	19	0	0	0
Sichuan	18	0.9	0	0	660	30	48	1.28	85	0.287	50	20	6	91	32	0	0	0
Sichuan	13	0.8	0	0	586	30	52	0.5	100	293	100	40	5.45	60	30	0	0	0
Sichuan	18	0.9	0	0	767	18	48	1	100	0.29	100	0	1	80	2	0	0	0
Sichuan	13	1	0	0	245	40	45	0.68	70	0.05	90	20	5	27	30	0	0	1
Sichuan	18	1	0	0	252	16	45	1.23	65	0.132	120	60	4	100	40	0	0	1
Sichuan	13	8	0	0	353	30	52	0.35	82	0.04	80	20	6	30	20	0	0	1
Sichuan	18	8	0	0	377	20.8	58	1.0659	72	0.12	136	30	6	100	15	0	0	1
Sichuan	13	3	0	0	278	24	47	0.86	96	0.02	90	47	13	71	14	0	0	0
Sichuan	18	3	0	0	275	27	45	1.27	90	0.09	100	20	12	70	35	0	0	0
Sichuan	13	1.5	0	0	305	28	42	0.68	68	0.07	100	12	12	30	68	0	0	0
Sichuan	18	1.7	0	0	305	22.7	47	1.4	60	0.14518	120	20	8	100	20	0	0	0
Sichuan	13	2	0	0	303	30	48	0.89	50	0.099	80	20	10	70	4	0	0	0
Sichuan	18	2	0	0	300	20	46	1.55	65	0.18	100	10	10	100	10	0	0	0
Sichuan	13	10	0	0	441	20	55	0.978	80	0.03	140	10	8	50	20	0	0	1
Sichuan	18	10	0	0	441	30	51	1.1	80	0.19	80	50	4	95	30	0	0	1
Sichuan	13	10	0	0	295	30	48	0.2738	80	0.03	60	50	10	80	35	0	0	0
Sichuan	18	10	0	0	280	20	41	1.4	80	0.15	110	60	8	80	30	0	0	0
Sichuan	13	4.5	0	0	393	20	45	0.85	65	0.045	95	25	9	25	40	0	0	0
Sichuan	18	4.5	0	0	405	32	43	1.5	80	0.187	100	25	7	70	35	5.33333	0	0
Sichuan	13	1.5	0	0	264	30	52	0.975	80	0.01	100	70	12	42	70	0	0	0
Sichuan	18	1.5	0	0	264	28	47	1.19	80	0.09	80	20	9	70	70	22	0	0
Sichuan	13	4.5	0	0	198	15	55	0.8	90	0.008	60	45	6	40	30	0	0	0
Sichuan	18	4.5	0	0	198	30	56	1	80	0.03	120	35	7	98	5	0	0	0
Sichuan	13	2	0	0	347	30	47	0.98	60	0.13	100	50	5	90	25	0	0	2
Sichuan	18	2	0	0	385	22.6	41.5	1.3	75	0.17	120	30.7	8	85	29	0	0	3
Sichuan	13	1.2	0	0	458	31	41	0.31	80	0.003	80	40	11	70	18	0	0	0
Sichuan	18	1.7	0	0	523	27	42	1.17	87	0.2	60	70	5	100	38	0	0	0
Sichuan	13	5	0	0	324	38	58	0.543	85	0	86	13	11	90	42	0	0	0
Sichuan	18	5	0	0	334	38	50	1.5	90	0.159	150	50	5	80	50	0	0	0
Sichuan	13	5	0	0	303	24.6	48.2	0.2735	80	0.03	80	8	9	98	20	0	0	2
Sichuan	18	5	0	0	298	30	45	1	85	0.05	100	20	11	90	5	0	0	1
Sichuan	13	2	0	0	286	15	47	0.5	80	0.55	80	20	10	40	40	0	0	0
Sichuan	18	2	0	0	286	20	43	1.68	89	0.18	80	10	10	100	40	0	0	1
Sichuan	13	2	0	0	470	30	40	0.8	60	0.12	100	18	6	80	20	0	0	0
Sichuan	18	1.8	0	0	496	20	40	1.356	80	0.21	100	50	6	100	34	0	0	0
Sichuan	13	2	0	0	445	22	48	0.826	68	0.028	50	62	7	30	30	0	0	0
Sichuan	18	2	0	0	433	30	48	1.5	95	0.22	130	50	9	80	30	0	0	0
Sichuan	13	2	0	0	307	30	50	0.8	70	0.01	70	30	7	50	40	0	0	1
Sichuan	18	2	0	0	302	35	48	1.27	70	0.116	120	34	9	90	30	0	0	1
Sichuan	13	3	0	0	330	20	48	0.78	70	0.081	130	50	8	60	10	0	0	0
Sichuan	18	3	0	0	338	25	52	1.45	62	0.151	100	32	11	80	60	29.4231	0	0
Sichuan	13	12	0	0	407	20	52	0.32	70	0.016	80	8	9	45	18	0	0	0
Sichuan	18	12	0	0	401	23	40	1.42	80	0.19	100	65	8	80	40	0	0	0
Sichuan	13	65	40	20	530	25	40	1.15	80	0.05	100	39	5	95	5	0	0	2
Sichuan	18	65	40	20	172	20	47	1.488	70	0.13	120	5	4	99	50	0	0	1
Sichuan	13	3	0	0	362	25.8	47	0.578	70	0.027	140	15	12	98	30	0	1	0
Sichuan	18	3	0	0	381	20	46	1.6	80	0.25	150	25	12	95	30	0	0	0
Sichuan	13	5	0	0	234	33	40	0.55	90	0.043	180	60	15	95	60	40.856	1	0
Sichuan	18	5	0	0	225	20	48	1	70	0.109	130	15	25	50	35	64.2536	1	0
Sichuan	13	8	0	0	317	15	48	0.75	60	0.086	150	15	3	85	10	64.6638	1	0
Sichuan	18	8	0	0	313	25	48	1.575	85	0.146	120	25	6	100	30	100	1	0
Sichuan	13	5	0	0	320	20	51	0.745	70	0.074	120	25	5	85	26	38.7931	1	0
Sichuan	18	5	0	0	322	20	42	1.5	80	0.17	120	20	12	96	10	87.3804	1	0
Sichuan	13	2	0	0	298	30	48	0.18	70	0.019	90	20	15	80	10	59.0551	1	0
Sichuan	18	2	0	0	315	30	35	1.652	77	0.19	120	21	13	100	40	100	1	0
Sichuan	13	5	0	0	314	30	40	0.02	60	0.015	80	80	12	90	80	97.6191	1	0
Sichuan	18	5	0	0	310	40	35	1.39	35	0.13	150	35	15	98	80	61.3079	1	0
Sichuan	13	13	0	0	232	20	47	0.75	60	0.018	100	45	15	80	95	70.082	1	0
Sichuan	18	13	0	0	232	21	48	1.6458	80	0.13	110	58	15	98	95	90	1	0
Sichuan	13	3.5	0	0	199	20	48	0.2	70	0.014	80	50	6	60	10	44.4444	1	0
Sichuan	18	3.5	0	0	195	20	45	1.05	80	0.069	100	40	9	98	10	55.5556	1	0
Sichuan	13	13	0	0	235	30	40	0.795	60	0.061	60	100	20	95	50	24.7423	1	0
Sichuan	18	13	0	0	225	25	40	1.5	80	0.1095	80	28	23	70	40	95	1	0
Sichuan	13	4	0	0	304	30	40	0.795	60	0.002	70	97	4	95	34	0	1	0
Sichuan	18	4	0	0	300	35	45	1.476	80	0.14022	150	35	16	75	35	100	1	0
Sichuan	13	1.3	0	0	212	20	40	0.78	80	0.063	80	30	6	100	30	0	1	2
Sichuan	18	1.3	0	0	204	20	55	1.652	60	0.19	130	20	8	100	40	89.7436	1	2
Sichuan	13	2.5	0	0	312	24	58	0.19	66	0.016	120	65	15	90	50	36.875	1	0
Sichuan	18	2.5	0	0	304	40	45	1.535	80	0.284	100	10	9	90	20	89.7887	1	0
Sichuan	13	3.5	0	0	175	20	45	0.21	70	0.048	100	30	1	95	6	15.6051	1	0
Sichuan	18	3.5	0	0	158	40	46	1	80	0.0515	110	60	3	99	80	85	1	0
Sichuan	13	5.2	0	0	222	10	49	0.48	70	0.048	100	20	5	96	20	87.6087	1	0
Sichuan	18	5.2	0	0	249	23	48	1.682	85	1.56	110	7	11.8	65	28	83.9506	1	0
Sichuan	13	14	0	0	238	27	46	0.75	65	0.06	70	20	6	35	60	30.6122	1	0
Sichuan	18	14	0	0	217	26	48	1.26	85	0.083	80	30	13	70	85	100	1	0
Sichuan	13	11	0	0	340	25.9	43	0.847	80.2	0.027	100	34	12	93	37	50.3699	1	0
Sichuan	18	11	0	0	327	30	48	1.397	65	0.137	120	35	9	80	28	80	1	0
Sichuan	13	15	0	15	306	25	47	0.75	50	0.077	140	16	6	85	20	0	1	0
Sichuan	18	15	0	15	296	30	40	1.57	90	0.155	120	40	8	100	30	100	1	0
Sichuan	13	5.5	0	0	393	25	48	0.75	50	0.106	150	15	5	85	35	53.1931	1	0
Sichuan	18	5.5	0	0	386	35	50	1.588	70	0.37	150	15	13	70	10	51.1628	1	0
Sichuan	13	4	0	0	180	40	35	0.48	58	0.038	80	30	6	99	30	68.8889	1	0
Sichuan	18	4	0	0	211	24	46	1.68	80	0.118	80	20	13	100	30	100	1	0
Sichuan	13	2.4	0	0	301	20	42	0.55	90	0.056	150	30	14	95	8	46.5902	1	0
Sichuan	18	2.4	0	0	305	35	55	1.62	85	0.257	150	65	14	65	12	72.2325	1	0
Sichuan	13	4	0	0	275	47	65	0.78	60	0.05	100	1	6	40	80	0	1	0
Sichuan	18	4	0	0	271	40	50	0.86	80	0.088	100	25	10	98	60	80	1	0
Sichuan	13	3.5	0	0	347	28	48	0.676	75	0.02	80	25	8	100	60	70.5882	1	0
Sichuan	18	3.5	0	0	326	35	46	1.4682	40	0.017	140	60	9	95	40	55.2941	1	0
Sichuan	13	5	0	0	174	21	48	0.56	70	0.01	100	50	8	80	15	100	1	0
Sichuan	18	5	0	0	183	30	40	7.5	80	0.10185	100	40	12	90	10	100	1	0
Sichuan	13	5	0	0	345	30	48	0.6	60	0.4	100	40	12	90	10	39	1	0
Sichuan	18	5	0	0	358	20	30	0.8	70	0.08	120	24.8	20	100	25	100	1	0
Sichuan	13	3.5	0	0	200	15	45	0.7	70	0.004	120	50	10	100	70	47.9167	1	0
Sichuan	18	3.5	0	0	200	40	40	1.62	85	0.17	170	60	18	65	70	92.8571	1	0
Sichuan	13	20	0	200	258	15	48	0.176	80	0.015	110	75	10	100	2	33.871	1	0
Sichuan	18	20	0	200	253	30	48	1.1	80	0.084	100	20	8	100	10	81	1	0
Sichuan	13	6.5	0	0	240	15	45	0.7	70	0.008	120	50	8	100	60	0	1	0
Sichuan	18	6.5	0	0	277	40	50	1.36	75	0.139	120	15	12	70	30	100	1	0
Sichuan	13	4.3	0	0	322	21	48	0.735	75	0.02	110	50	9	100	30	73.5905	1	0
Sichuan	18	4.3	0	0	323	35	47	1.4384	79	0.31	120	60	12	75	30	86.2069	1	0
Sichuan	13	12	0	0	179	15	30	0.55	85	0.033	12	60	10	96	21	37.8788	1	0
Sichuan	18	12	0	0	186	25	40	1.5	82	0.0825	80	25	19	70	30	100	1	0
Sichuan	13	7.3	0	0	820	15	49	0.5643	15	0.03	100	10	2	100	10	49.7018	1	0
Sichuan	18	7.3	0	0	875	17	48	1.375	7	0.3	120	33	4	97	7	92.3077	1	0
Sichuan	13	6	0	0	354	30	40	0.92	80	0.104	80	30	6	99	15	0	1	0
Sichuan	18	6	0	0	355	35	40	1.19	10	1.38	120	31	6	100	10	59.9156	1	0
Sichuan	13	3	0	0	350	30	45	0.915	70	0.096	100	50	5	98	15	13.3333	1	0
Sichuan	18	3	0	0	370	20	57	1.2318	100	0.142	120	22	8	98	49	100	1	0
Sichuan	13	0	0	0	436	10	50	0.5868	80	0.08	100	20	3	90	5	0	1	0
Sichuan	18	0	0	0	1398	35	48	1.3428	80	0.626	110	0	1	100	10	0	0	0
Sichuan	13	2	0	0	384	30	40	0.951	80	0.112	100	30	5	90	5	10.4185	1	0
Sichuan	18	2	0	0	374	20	40	1.3845	85	0.176	120	12	21	100	20	70	1	0
Sichuan	13	3	0	0	601	23	51	0.97	76	0.1	110	33	5	80	10	11.2677	1	0
Sichuan	18	3	0	0	730	16	60	1.384	70	0.24	150	5	3	80	21	89.9455	0	0
Sichuan	13	5	0	0	301	33	47	1.042	80	0.01	120	100	10	70	35	0	0	0
Sichuan	18	5	0	0	302	21	48	1.316	85	0.13	150	50	8	99	35	0	0	0
Sichuan	13	1.8	0	0	302	32	47	0.8	81	0.066	35	38	5	90	25	0	1	0
Sichuan	18	1.8	0	0	302	23.47	48.7	1.1359	90	0.096	70	40	7	40	10	44.8029	1	0
Sichuan	13	2	0	0	376	38	46	0.9662	80	0.04	35	40	4	50	26	0	0	0
Sichuan	18	2	0	0	456	25	48	1.232	81	0.2	89	28	9	100	8	9.52381	1	0
Sichuan	13	0.5	0	0	365	35	45	0.948	60	0.2	100	0	7	80	30	0	1	0
Sichuan	18	0.5	0	0	523	18	45	1.3762	85	0.2	130	0	4	100	8	0	1	0
Sichuan	13	1.6	0	0	520	20	52	0.91	80	0.03	100	20	5	100	12	43.8202	1	0
Sichuan	18	1.6	0	0	520	28	53	1.6602	80	0.16	80	12	6	70	33	90	1	0
Sichuan	13	3	0	0	258	3	40	0.7726	70	0.017	100	10	2	90	30	0	0	0
Sichuan	18	3	0	0	269	20	53	0.75	85	0.06	100	10	10	100	10	0	0	0
Sichuan	13	3	0	0	615	10	46	0.85	65	0.11	80	30	5	95	25	20.5449	1	0
Sichuan	18	3	0	0	615	25	46	1.1168	72	0.22	90	10	3	100	31	69.7538	1	0
Sichuan	13	2	0	0	359	30	50	0.81	80	0.101	80	30	6	95	20	40.7932	1	0
Sichuan	18	2	0	0	365	13	42	1.2	60	0.738	150	80	1	90	45	100	1	0
Sichuan	13	4.5	0	0	750	15	47	0.884	80	0.098	110	40	5	100	6	50.4299	1	0
Sichuan	18	4.5	0	0	750	21	53	1.125	90	0.2668	170	10	4	91	12	100	1	0
Sichuan	13	5	0	0	458	16	48	0.35	70	0.05	100	20	7	100	40	0	1	0
Sichuan	18	5	0	0	456	35	45	1.13	30	0.152	50	10	5	99	20	0	0	0
Sichuan	13	3	0	0	238	30	48	0.5985	65	0.048	130	25	5	85	25	0	0	0
Sichuan	18	3	0	0	238	22	48	1.2736	71	0.0959	70	85	4	90	20	61.9469	1	0
Sichuan	13	0	0	0	268	12.8	52	0.8174	95	0.003	140	100	4	100	20	0	1	0
Sichuan	18	0	0	0	254	30	48	1.3	75	0.102	80	0	1	70	40	0	0	0
Sichuan	13	8	0	0	465	6	49	0.9545	70	0.21	120	0	7	80	30	80	1	0
Sichuan	18	9	0	0	525	19	45	1.2489	70	0.207	90	0	4	100	16	98	1	0
Sichuan	13	4	0	0	628	23	46	0.976	50	0.005	80	0.4	15	98	20	8.69565	1	0
Sichuan	18	2	0	0	675	35	45	1.219	62	0.229	100	20	6	81	20	27.6543	1	0
Sichuan	13	2	0	0	221	20	47	0.5	50	0.073	100	80	8	80	50	0	1	0
Sichuan	18	2	0	0	228	27	58	1.2828	80	0.104	100	28	9	100	15	0	1	0
Sichuan	13	1	0	0	242	16.7	47	0.8	80	0.03	40	16	4	60	16.5	0	1	0
Sichuan	18	1	0	0	252	19	48	1.2	96	0.11	50	23	12	100	15	0	0	0
Sichuan	13	3	0	0	481	18	67	0.74	40	0.123	50	100	6	80	17	19.2308	1	0
Sichuan	18	3	0	0	486	13.7	50	1.4	90	0.264	80	30	4	100	50	0	1	0
Sichuan	13	1	0	0	317	13	42	0.57	90	0.015	50	30	2	70	60	0	1	0
Sichuan	18	1	0	0	332	20	51	1.23	90	0.14	120	20	8	100	70	0	0	0
Sichuan	13	3.5	0	0	227	15	51	0.61	90	0.008	170	19	5	50	32	0	1	0
Sichuan	18	3.5	0	0	221	13.6	50.74	1.0111	95	0.13	80	80	10	90	27.15	0	1	0
Sichuan	13	3	0	0	314	15	49	0.52	95	0.008	80	31	5	100	50	0	1	0
Sichuan	18	3	0	0	271	17	45	1.027	8.5	0.13	120	9	10	95	60	0	0	0
Sichuan	13	0.8	0	0	296	22	54	0.52	80	0.09	140	80	5	40	52	0	1	0
Sichuan	18	0.6	0	0	269	15.06	58	1.2	85	0.1275	100	60	4	100	44	0	1	0
Sichuan	13	2.2	0	0	565	13.5	51	0.78	80	0.52	100	20	8	98	19	0	1	2
Sichuan	18	2.2	0	0	583	4	43	1.29	85	0.19	80	67	4	100	12	0	0	2
Sichuan	13	2	0	0	259	28	48	0.95	90	0.12	60	8	6	70	37	0	1	0
Sichuan	18	2	0	0	266	18	41	1.2	80	0.09	50	22	7	99	32	0	0	0
Sichuan	13	2	0	0	405	15	55	0.5	80	0.8	100	10	5	100	30	0	1	5
Sichuan	18	2	0	0	290	2	47	1.35	80	0.21	80	33	5	100	22	0	0	8
Sichuan	13	1	0	0	180	10	60	0.5	60	0.033	150	15	10	60	60	0	0	0
Sichuan	18	1.2	0	0	189	14	51	1.15	80	0.083	100	20	10	100	50	0	0	0
Sichuan	13	3.2	0	0	245	23	48.7	0.7374	68	11.123	100	53	5	2	48	0	0	0
Sichuan	18	1	0	0	242	2	42	0.78	80	0.03	120	46	2	9	38	0	0	0
Sichuan	13	6	0	0	251	30	42	0.085	40	0.007	80	20	20	95	40	0	0	0
Sichuan	18	8	0	0	275	25	55	1.3027	61	0.12	60	80	12	100	66	0	0	0
Sichuan	13	2	0	0	311	10	51	0.5096	60	0.052	70	5	5	75	25	0	1	0
Sichuan	18	2	0	0	304	16.4	44.5	0.6895	60	0.08	60	47	8	9	50	0	0	0
Sichuan	13	100	2140	2190	377	34	41	0.48	37	0.03	70	38	6	70	30	0	1	0
Sichuan	18	100	2140	2190	380	15.8	47	1.4856	85	0.16	60	40	5	100	50	0	0	0
Sichuan	13	26	0	26	239	18	45	0.5	60	0.04	90	15	5	97	50	0	0	0
Sichuan	18	210	315	315	241	26	46.8	0.94	70	0.09	100	13	5	100	50	0	0	1
Sichuan	13	7	0	0	223	15	50	0.48	5	0.05	100	40	8	100	30	0	0	0
Sichuan	18	300	300	300	221	19	40	1.0236	76	0.076	60	0	10	100	18	0	0	1
Sichuan	13	9.2	0	0	351	25	48	0.3849	60	0.05	100	5	6	95	10	0	0	1
Sichuan	18	17.8	0	142.2	358	20	55	1.3	80	0.164	70	62	12	100	12	0	0	2
Sichuan	13	2	0	0	262	20	50	0.54	40	0.23	50	70	15	98	10	0	1	0
Sichuan	18	2	0	0	268	11.5	37.7	1.5	70	0.17	95	48	7	100	40	0	1	0
Sichuan	13	15	0	15	336	34	55	0.2372	70	0	80	16	7	70	10	0	0	0
Sichuan	18	15	0	15	338	30	49	0.8	90	0.16	80	15	3	100	15	0	0	0
Sichuan	13	4	0	0	414	20	47	0.4945	60	0.03	100	15	5	95	30	0	0	0
Sichuan	18	4	0	0	414	18	53	0.9861	62	0.29	70	0	13	100	24	0	0	0
Sichuan	13	2	0	0	264	20	50	0.5	10	0.046	80	0	5	80	3	0	1	0
Sichuan	18	2	0	0	292	31	48	0.8	70	0.08	120	10	10	100	17	0	0	0
Jilin	13	6	0	0	387	17	45	0.99	30	0.13	120	19	5	80	5	0	0	1
Jilin	18	6	0	0	407	15	42	0.98	45	0.21	150	25	7	91	3	0	0	1
Jilin	13	15	0	600	285	40	46	1.0493	10	0.12	110	60	6	100	3	0	0	0
Jilin	18	15	0	600	253	17	45	0.95	51	0.15	80	40	9	100	6	0	0	0
Jilin	13	10	0	0	320	35	48	1.0028	30	0.13	130	54	5	100	2	0	0	0
Jilin	18	10	0	0	324	25	48	1.5	79	0.15	120	50	10	98	6	0	0	0
Jilin	13	75	75	100	298	35	49	0.9752	30	0.105	150	70	5	98	10	0	0	0
Jilin	18	75	75	110	247	23	48	1.258	20	0.13	150	60	9	90	10	0	0	0
Jilin	13	22.5	0	450	256	15	49	1.0091	30	0.09	150	50	7	75	5	0	0	1
Jilin	18	22.5	0	450	253	23	49.3	1.3	70	0.116	100	20	5	100	6	6.63333	0	2
Jilin	13	11	0	0	306	23	51	1.0043	40	0.14	130	30	5	98	6	0	0	0
Jilin	18	12	0	0	357	21	49	1.2116	40	0.16	100	30	7	95	8	0	0	0
Jilin	13	20	0	200	315	20	40	0.9936	10	0.125	120	52	10	95	10	0	0	1
Jilin	18	30	100	500	310	18.5	48	1.1	80	0.114	110	20	10	80	6	0	0	1
Jilin	13	22	0	120	343	5	55	0.9754	40	0.2	150	30	10	80	10	0	0	1
Jilin	18	22	0	120	358	20	47	1.2467	5	0.17	100	70	15	81	3	0	0	1
Jilin	13	67	67	600	565	20	46	1.0063	30	2.2	170	30	5	90	5	0	0	0
Jilin	18	67	67	600	525	25	45	1.2127	66	0.28	120	50	8	100	3	0	0	0
Jilin	13	15	0	110	220	12	47	0.9836	30	0.081	130	70	6	98	1	0	0	0
Jilin	18	15	0	110	220	15	49	0.8	25	0.09	100	60	12	99	10	0	0	0
Jilin	13	9	0	0	352	20	45	1.0525	30	1.26	120	65	7	90	10	0	0	0
Jilin	18	9	0	0	348	35	47	0.8	30	0.12	120	35	15	100	10	0	0	0
Jilin	13	17	0	122	530	10	49	1.1042	43	0.236	130	25	4	98	4	0	0	2
Jilin	18	17	0	122	458	19	52	1.05	20	0.15	100	55	6	80	4	0	0	2
Jilin	13	14	0	0	228	40	48	0.53	40	0.2	80	40	10	98	2	0	0	0
Jilin	18	14	0	0	225	20	53	0.9	30	0.137	100	60	11	80	10	0.0941176	0	0
Jilin	13	4.5	0	0	250	30	50	0.9	20	0.1	100	0	7	70	9	0	0	0
Jilin	18	4.5	0	0	266	15	52	1.002	35	0.11	80	65	7	98	11.2	0	0	0
Jilin	13	50	150	300	286	10	45	1	20	0.1	110	50	10	70	2	0	0	0
Jilin	18	50	150	300	307	25	51	1.05	40	0.12	100	60	10	70	5	0	0	0
Jilin	13	19	0	6400	401	10	45	0.999	80	0.1	150	40	10	70	1	0	0	0
Jilin	18	19	0	6400	299	21	47	1.002	30	0.09	80	70	8	98	1.8	0	0	0
Jilin	13	9	0	0	362	12	46	2	60	0.15	150	30	10	95	1	0	0	0
Jilin	18	9	0	0	362	18	52	0.8	45	0.2	70	33	10	90	4	0	0	0
Jilin	13	15	0	0	386	28	48	0.92	15	0.2	100	55	8	80	8	0	0	1
Jilin	18	15	0	0	646	23	50	0.98	10	0.2	100	65	12	100	7	0	0	1
Jilin	13	90	140	200	318	25	47	0.96	50	0.2	140	20	13	75	5	0	0	0
Jilin	18	90	140	240	308	25	51	1.05	60	0.13	100	60	15	70	5	0	0	0
Jilin	13	10	0	0	166	20	48	0.96	20	0.08	120	30	10	75	10	0	0	0
Jilin	18	15	0	240	196	20	45	0.96	40	0.1	100	30	10	95	10	0	0	0
Jilin	13	60	100	180	328	30	45	0.9	10	0.12	120	30	10	90	10	0	0	0
Jilin	18	60	150	200	334	27	45	1.42	40	0.18	120	30	10	95	8	0	0	0
Jilin	13	25	0	400	405	20	45	0.9	30	0.1	130	30	9	70	15	0	0	0
Jilin	18	25	0	400	444	35	50	0.99	65	0.15	150	20	15	90	7	0	0	0
Jilin	13	15	0	0	320	20	46	0.5	20	0.1	100	20	10	90	5	0	0	0
Jilin	18	15	0	0	326	20	45	0.72	30	0.3	60	70	10	70	10	0	0	0
Jilin	13	30	1600	1900	816	10	48	0.8	50	0.175	150	0	1	80	5	0	0	0
Jilin	18	30	1500	1800	826	18	49	0.95	40	0.5	100	5	1	100	2.5	0	0	0
Jilin	13	15	0	450	1680	23	58	0.71	55	0.4	150	20	2	80	25	3.22581	1	0
Jilin	18	15	0	450	1420	9.2	54.5	0.69	65	0.28	150	1.6	2.1	98	31	16.835	1	0
Jilin	13	60	360	480	335	16	54	1.5	70	0.125	90	0	1	50	3	9.19149	1	1
Jilin	18	60	360	480	300	24	52	1.5	80	128.5	150	0	1.5	90	3	14.6606	1	1
Jilin	13	30	60	150	516	14.4	33	0.35	10	0.08	100	0	4	80	12	0	0	0
Jilin	18	30	60	300	516	14	40	0.5	54	0.168	100	3	4	80	6	0	0	1
Jilin	13	30	3600	9000	240	20	50	0.4	80	0.07	150	30	4	80	8	0	0	1
Jilin	18	30	3600	9000	235	20	49	0.6	20	55.3	120	15	5	100	10	0	0	1
Jilin	13	15	0	60	246	9.5	46	0.35	20	0.048	90	12	6	90	1	25.8065	0	0
Jilin	18	15	0	60	247	18.1	48.6	0.55	16	0.09	100	15	5	90	4.5	28.3333	0	0
Jilin	13	120	3600	9000	415	30	48	0.32	10	0.12	150	37	3	95	10	0	0	0
Jilin	18	120	3600	9000	401	13.66	45.52	0.6	20	0.2	100	0	3	9	20	0	0	0
Jilin	13	15	0	200	473	12	60	0.372	5	0.2	80	0	3	80	10	5.6	0	0
Jilin	18	15	0	200	473	12.3	48	0.58	30	1.3	100	0	3	90	16	9	0	0
Jilin	13	20	0	8000	461	15	43	0.32	60	0.115	110	25	4	98	0.5	6.66667	0	0
Jilin	18	20	0	8000	564	13	48	2	51	0.5	120	12	3	95	12	0	0	11
Jilin	13	30	0	120	418	12.2	45	0.5	30	0.066	80	21	3	60	15	11.5385	0	0
Jilin	18	30	0	120	447	14	45	0.55	27	0.1	120	14.7	4	86.7	40	12.2006	0	0
Jilin	13	60	3600	9000	361	15	50	0.27	60	0.04	120	60	4	90	6	0	0	0
Jilin	18	60	3600	9000	548	10	46	0.55	20	0.15	110	45	5	85	5	0	0	0
Jilin	13	120	1600	6000	285	17.4	47	0.35	80	0.06	120	0	3	90	25	0	0	0
Jilin	18	120	1800	7800	305	16	52	0.55	25	0.16	130	45	4	98	10	0	0	0
Jilin	13	18	0	600	530	15	49	0.7	45	0.21	120	48	3	90	10	0	0	0
Jilin	18	18	0	600	566	13.5	49	0.55	40	0.3	120	20	5	80	10	0	0	0
Jilin	13	13.5	0	0	415	18	59	0.82	29	0.135	140	5	3	95.2	10	0	0	0
Jilin	18	13.5	0	0	475	41	46	0.65	15	0.19	120	71	3	90	11	0	0	0
Jilin	13	18	1000	900	808	40	48	0.6	55	0.22	100	50	7	80	15	0	0	0
Jilin	18	18	1000	900	827	30	40	0.5	30	0.22	120	10	6	90	20	0	0	0
Jilin	13	75	225	375	469	10	45	0.4	20	0.07	130	20	3	90	5	1.26683	0	0
Jilin	18	75	225	375	469	20	48	0.6	30	0.102	250	60	3	70	6	3.16556	0	0
Jilin	13	75	75	125	267	25	60	1.2	40	1	120	70	3	100	8	0	0	0
Jilin	18	75	75	125	410	16	48	0.6	46	0.15	120	10	4	60	1.5	0	0	1
Jilin	13	18	0	150	435	15	55	0.75	30	0.143	150	14	3	80	1	0	0	0
Jilin	18	18	0	150	535	13	48	0.55	35	0.1	150	25	7	70	20	8.20513	0	0
Jilin	13	27	0	450	700	30	55	0.96	60	0.2	120	10	3	80	10	0	0	0
Jilin	18	27	0	450	710	25	45	0.5	30	0.1	120	45	4	100	8	0	0	0
Jilin	13	16	0	30	520	20	50	0.5	40	0.22	150	5	2	100	10	0	0	1
Jilin	18	16	0	30	620	15.5	50	0.5	30	0.3	100	0	3	90	1	0	0	1
Jilin	13	18	0	720	568	25	35	0.8	70	0.192	175	20	5	25	20	0	0	0
Jilin	18	18	0	720	732	17	49	0.556	42	0.3	120	20	5	80	10	0	0	0
Jilin	13	75	230	310	764	30	33	1.2	38	0.339	80	2	7	95	5	34.8837	0	6
Jilin	18	75	230	310	700	15	55	1.08	65	0.32	100	0	5	90	5	12.9736	0	6
Jilin	13	10	0	0	580	20	50	1.1	50	0.255	130	6.5	2	98	10	0	0	1
Jilin	18	14	0	0	705	26	53	0.7	60	0.3	100	0	4	95	9	0	0	1
Jilin	13	15	0	15	430	7.4	44	0.65	39.46	0.13	130	10	4	100	30	0	0	0
Jilin	18	15	0	15	430	20	51	0.6	45	0.1	150	60	5	70	5	0	0	0
Jilin	13	15	0	15	475	20	50	0.75	10	0.014	120	1.33	4	80	40	0	0	1
Jilin	18	15	0	15	531	19	56	0.5	65	0.2	120	30	3	70	25	0	0	1
Jilin	13	18	0	18	542	13	48	1.05	35	0.21	120	40	3	75	7	0	0	0
Jilin	18	18	0	18	576	14	56	0.53	30	0.15	150	30	4	80	5	0	0	0
Jilin	13	15	0	0	503	20	48	0.98	30	0.2	140	20	6	60	10	0	0	0
Jilin	18	15	0	0	587	15	46	0.51	30	0.25	120	5	8	60	1.5	0	0	0
Jilin	13	39	39	153	600	20	55	0.1	35	0.26	100	30	4	70	9	0	0	0
Jilin	18	40	50	153	610	15	53	1.08	75	0.311	130	30	4	90	9	0	0	0
Jilin	13	15	0	45	825	25	45	0.4	50	0.114	130	40	3	95	30	0	0	3
Jilin	18	15	0	45	741	20	40	0.75	60	0.22	100	85	5	98	10	0	0	2
Jilin	13	15	0	75	834	22	48	1.05	60	0.32	120	30	3	80	20	0	0	0
Jilin	18	15	0	75	1077	15	48	0.6	35	0.2	180	30	6	80	10	0	0	0
Jilin	13	22.5	0	180	430	30	45	0.9	20	0.16	150	20	3	95	11.5	0	0	2
Jilin	18	22.5	0	450	552	8	45	0.5	40	0.1	120	50	4	75	5	12.9112	0	2
Jilin	13	25	0	45	520	30	48	0.4	55	0.08	100	40	3	60	15	0	0	2
Jilin	18	25	0	45	544	18	45	0.8	30	0.158	80	30	5	70	10	0.266667	0	2
Jilin	13	20	0	1500	554	20	45	0.5	20	0.011	0	40	7	80	10	0	0	0
Jilin	18	20	0	1500	524	29	48	0.7	30	0.13	100	38	3	70	12	0	0	0
Jilin	13	165	350	500	413	20	48	1.056	40	0.138	150	0	3	41	10	17.2414	1	0
Jilin	18	165	350	500	508	23	52	0.75	50	0.2	130	0	3	100	7	6.66667	1	0
Jilin	13	28	0	6750	703	25	50	0.5	30	0.14	200	15	4	100	10	0	0	2
Jilin	18	28	0	6750	744	12	46	0.58	45	0.15	120	32	5	70	6	6.41126	0	2
Jilin	13	12	0	0	672	20	40	1.1	50	255.2	200	0	4	90	2	0	0	0
Jilin	18	12	0	0	602	14	48	0.5	35	0.18	150	0	8	70	5	0	0	0
Jilin	13	60	60	60	780	30	45	0.7	35	0.2	120	20	2	65	10.8	0	0	2
Jilin	18	60	60	60	743	32	46	0.72	45	0.12	120	13	3	99	3	0	0	1
Jilin	13	17	0	300	930	11	46	0.82	95	2.4	170	15	5	60	9.6	0	0	0
Jilin	18	17	0	300	935	12	48	0.5	30	0.11	120	0	2	93	5	0	0	0
Jilin	13	8	0	0	475	20	45	0.65	30	162	70	70	4	50	30	0	0	0
Jilin	18	8	0	0	455	25	48	0.65	65	0.172	120	70	5	90	20	5.71429	0	0
Jilin	13	12	0	0	340	12	42	0.65	30	0.078	90	40	4	60	10	0	0	4
Jilin	18	12	0	0	415	20	35	1.2	20	0.15	120	20	4	95	20	0	0	0
Jilin	13	20	0	108	550	18	30	0.5	40	0.087	100	35	4	45	5	0	0	0
Jilin	18	20	0	108	450	23	46	0.7	60	13.6	80	30	4	60	4	3.125	0	0
Jilin	13	18	0	160	815	13	48	0.75	30	0.3	120	5	3	40	5	0	0	0
Jilin	18	20	0	170	805	20	45	0.95	20	0.5	120	10	3	100	15	4.20168	0	1
Jilin	13	8	0	0	463	13.5	50	0.65	40	0.143	90	16	4	40	6.4	0	0	0
Jilin	18	8	0	0	463	22	49	0.65	61	0.176	120	20	3	90	20	0.764595	0	0
Jilin	13	24	0	450	642	12	42	0.9	70	0.12	90	27	2	40	7	0	0	0
Jilin	18	24	0	450	642	20	48	1	40	0.102	120	15	3	56	9	0	0	0
Jilin	13	15	0	75	951	35	46	0.74	40	167.5	150	18	4	80	2	0	0	3
Jilin	18	15	0	75	1207	30	48	0.708	60	0.2	110	5	4	70	6	3.45956	0	3
Jilin	13	18	0	360	723	18	42	1.32	60	0.35	110	0	2	45	3	0	0	6
Jilin	18	18	0	360	729	28	47	1.05	50	0.15	120	12	2	60	3	0	0	5
Jilin	13	3	0	0	790	8	48	0.8	30	161	110	54	3	65	3	0	0	0
Jilin	18	3	0	0	836	17	48	0.865	58	0.29	130	78	3	90	5	0	0	0
Jilin	13	160	300	400	506	16	51	0.8	80	0.2	130	90	3	100	10	5	0	5
Jilin	18	160	300	400	525	19	49	0.6	40	0.12	100	60	3	75	3	10.6557	0	5
Jilin	13	18	0	1080	256	13	55	0.8	63	0.101	100	30	4	70	35	0	0	0
Jilin	18	18	0	1080	246	15	51	0.8	40	0.12	140	10	4	100	20	0	0	0
Jilin	13	16	0	150	650	24.4	53	0.4	80	0.11	120	45	4	50	12	0	0	0
Jilin	18	16	0	150	605	17	47	0.95	53	0.2	130	70	5	95	2	0	0	0
Jilin	13	12	0	0	495	7	51	0.8016	15	0.3	120	60	3	80	50	0	0	0
Jilin	18	16	0	31	502	20	51	0.783	54	0.12	160	58	3	70	40	0	0	0
Jilin	13	150	3600	8500	750	25	42	0.4	50	0.08	100	20	3	55	5	2.64201	0	0
Jilin	18	150	3600	8500	752	35	46	0.52	30	0.1642	120	15	4	65	1	8	0	0
Jilin	13	200	800	2100	630	9	45	0.575	25	0.139	110	6	3	80	15	0	0	0
Jilin	18	200	800	2100	624	30	30	0.53	40	0.122	130	3	4	60	4	30.5316	0	0
Jilin	13	105	220	270	580	20	49	0.75	5	2.5	100	10	3	90	10	13	0	1
Jilin	18	105	220	270	570	33	50	0.7	10	0.158	120	30	7	90	10	32.5203	0	1
Jilin	13	28	0	720	552	17	45	0.87	40	0.18	130	80	3	60	10	1.26422	0	0
Jilin	18	28	0	720	552	20	40	0.55	60	0.12	120	15	5	90	10	5.06706	0	0
Jilin	13	6	0	0	516	13	49	0.8	60	0.17	100	4	3	85	21	0	0	0
Jilin	18	6	0	0	501	30	40	0.85	55	0.12	120	20	3	95	20	0	0	0
Jilin	13	10	0	0	650	17	45	0.8	50	0.25	80	5	4	70	10	0	0	0
Jilin	18	10	0	0	710	20	47	0.98	40	0.35	90	5	3	90	10	0	0	0
Jilin	13	16	0	600	325	17	45	0.75	45	0.116	100	13	4	75	3.2	0	0	2
Jilin	18	16	0	600	425	15	47.6	0.6	30	0.15	130	15	5	95	7	0	0	2
Jilin	13	10	0	0	510	15	40	0.85	40	1.5	150	0	4	45	20	0	0	0
Jilin	18	10	0	0	520	25	43	0.65	30	0.134	150	0	5	60	1	6.45161	0	0

## Sheet: Mechanism verification1
mjcb	ndk30	ndk15	ndk5	sfkq	zzmj	dks	rks	ets	wxlh	year
cost(yuan/mu)	Total area of plots of over 30 mu(mu)	Total area of plots of over 15 mu(mu)	Total area of plots of over 5 mu(mu)	Whether is inter-regional service（1=Yes;2=No）	farm area(mu)	Plots（piece）	The number of people in a family（population）	Number of children aged over 16（population）	The proportion of joint outsourcing service area（%）	year
168	0	0	0.045	0	400	100	3	0	0	16
178	0	0	0.045	0	400	100	3	0	0	17
204	0	0	0.045	0	400	100	3	0	0	18
500	0	0	0	0	350	2	2	0	0	16
500	0	0	0	0	450	4	2	0	0	17
500	0	0	0	0	450	4	2	0	0	18
85	0	0	0	0	300	1	3	0	0	16
90	0	0	0	0	300	1	3	0	0	17
90	0	0	0	0	308	1	3	0	0	18
130	0	0	0	0	290	5	5	1	0	16
160	0	0	0	0	290	5	5	1	0	17
160	0	0	0	0	290	5	5	1	0	18
50	0.0975	0.15	0.3	0	180	100	7	2	0	16
50	0.0975	0.15	0.3	0	180	100	7	2	0	17
50	0.0975	0.15	0.3	0	180	100	7	2	0	18
40	0.75	0.75	1.05	1	270	2	6	2	0	16
40	0.75	0.75	1.05	1	1238	6	6	2	0	17
73.3333	0	0	0	0	1138	4	6	2	0	18
226.22	0.121071	0.128571	0.199286	0	340	18	5	0	0	16
146.154	0	0	0.525	1	340	18	4	0	0	17
204	0	0	0.45	1	0	0	4	0	0	18
68.3333	0	0	0	0	310	16	3	0	0	16
68.3333	0	0	0	0	360	16	3	0	0	17
68.3333	0	0	0	0	380	16	3	0	0	18
39.8406	0.0775	0.1525	0.2025	0	380	100	6	2	0	16
31.25	0.0775	0.1525	0.2025	0	380	100	6	2	0	17
120	0.15	0.15	0.15	0	180	100	6	2	0	18
500	0.15	0.375	0.525	1	750	6	5	1	100	16
500	0.15	0.375	0.525	1	750	6	5	1	100	17
500	0.15	0.375	0.525	1	750	6	5	1	100	18
33.3333	0	0	0	0	2	4	3	1	0	16
46	0	0	0	1	2	4	3	1	0	17
54	0	0	0	1	2	4	3	1	0	18
51	0.0825	0.0825	0.0825	0	350	3	3	0	0	16
51	0.0825	0.0825	0.0825	0	110	1	3	0	0	17
51	0.0825	0.0825	0.0825	0	110	1	3	0	0	18
70	0.0775	0.1525	0.2025	0	250	45	6	1	0	16
70	0.0775	0.1525	0.2025	0	250	45	6	1	0	17
102.333	1.2	1.35	1.65	0	250	45	6	1	0	18
458.824	0.225	0.345	0.675	0	353	100	4	1	0	16
470.909	0.225	0.345	0.825	0	353	100	4	0	0	17
500	0.225	0.345	0.825	0	353	100	4	0	0	18
69	0	0	0	0	500	20	3	0	0	16
69	0	0	0	0	500	20	3	0	0	17
85	0	0	0	0	600	32	3	0	0	18
82	0.18	0.27	0.525	0	110	3	7	2	0	16
75.3333	0.135	0.225	0.45	0	210	5	7	2	0	17
82	0.135	0.225	0.45	0	320	8	7	1	0	18
180	0	0.06	0.225	0	1000	30	3	0	0	16
180	0	0.06	0.225	0	1000	30	3	0	0	17
180	0	0.045	0.225	0	1200	25	3	0	0	18
110	0.375	0.45	0.45	0	120	40	5	2	0	16
110	0.375	0.45	0.45	0	120	40	5	2	0	17
110	0.375	0.45	0.45	0	120	40	5	2	0	18
144	0.9	0.9	1.5	0	300	3	3	0	0	16
144	0.9	0.9	1.5	0	500	6	3	0	0	17
144	0.9	0.9	1.5	0	500	6	3	0	0	18
112.667	0.15	0.285	0.435	0	240	5	4	0	0	16
112.667	0.15	0.285	0.435	0	240	5	4	0	0	17
96.3333	0.15	0.285	0.435	0	350	6	4	0	0	18
400	0	0	0	0	200	6	3	0	0	16
420	0	0	0	0	200	6	3	0	0	17
400	0	0	0	0	350	6	3	0	0	18
250	0	0	0	0	400	35	3	0	0	16
250	0	0	0	0	400	35	3	0	0	17
250	0	0	0	0	300	20	3	0	0	18
34.5455	0.75	1.125	1.5	1	8	4	3	0	0	16
34.5455	0.75	1.125	1.5	1	0	4	3	0	0	17
36.3636	0.75	1.125	1.5	1	0	4	3	0	0	18
100	0.3	0.45	0.525	0	630	4	6	1	0	16
100	0.3	0.45	0.525	0	630	4	6	1	0	17
100	0.3	0.45	0.525	0	700	4	7	2	0	18
75	0.15	0.225	0.45	0	27	9	5	0	0	16
75	0.15	0.225	0.45	0	35	11	5	0	0	17
75	0.15	0.225	0.45	0	35	11	5	0	0	18
40	0.266667	0.375	0.493333	0	790	30	5	1	0	16
140	0	0	0.045	0	790	30	5	1	0	17
90	0	0	0.045	0	800	30	5	1	0	18
125	0	0	0.09	0	60	15	5	1	0	16
125	0	0	0.09	0	60	15	5	1	0	17
125	0	0	0.09	0	35	9	6	2	0	18
71.1539	0	0	0.105	0	125	19	5	1	0	16
75	0	0	0.105	0	125	19	6	2	0	17
73.0769	0	0	0.105	0	125	19	6	2	0	18
30	0	0	0.045	0	12	5	3	0	0	16
30	0	0	0.045	0	12	5	3	0	0	17
30	0	0	0.045	0	12	5	3	0	0	18
71.4286	1.05	1.05	1.05	0	10	4	6	1	0	16
78.5714	1.05	1.05	1.05	0	15	7	6	1	0	17
78.5714	1.05	1.05	1.05	0	15	7	6	1	0	18
151.667	0.15	0.3	0.375	1	10	3	3	1	0	16
151.667	0.15	0.3	0.375	1	10	3	3	1	0	17
151.667	0.15	0.3	0.375	1	10	3	3	0	0	18
45	0	0.225	0.3	0	30	6	6	2	0	16
46.25	0	0.225	0.3	0	30	6	6	2	0	17
45	0	0.225	0.3	0	20	4	5	2	0	18
41.6667	0.15	0.195	0.825	1	30	20	5	1	0	16
44	0.06	0.105	0.675	0	30	20	6	2	0	17
46	0.06	0.105	0.675	0	30	20	6	2	0	18
489.396	0.9195	0.9195	0.9195	1	29.5	4	2	0	0	16
489.396	0.9195	0.9195	0.9195	1	29.5	4	2	0	0	17
407.83	0.9195	0.9195	0.9195	1	29.5	4	2	0	0	18
28	0	0.18	1.2	0	23	5	6	2	0	16
26.1538	0	0.18	1.2	1	23	5	6	2	0	17
26.6667	0	0.18	1.2	1	30	4	6	2	0	18
65	0.0675	0.39	0.555	0	140	7	2	0	0	16
51.1111	0.0675	0.39	0.555	0	140	7	2	0	0	17
39.6667	0.0675	0.39	0.57	0	173	7	2	0	0	18
22.2222	1.5	1.8	2.25	0	54	30	6	2	0	16
22.2222	1.5	1.8	2.25	0	54	30	6	2	0	17
22.2222	1.5	1.8	2.25	0	54	30	6	2	0	18
80	0	0.045	0.0705	0	60	20	2	0	0	16
66.6667	0	0.045	0.0705	0	60	20	2	0	0	17
50	0	0.045	0.0705	0	60	20	2	0	0	18
87.5	0.15	0.495	0.72	0	40	10	3	0	0	16
87.5	0.15	0.495	0.72	0	40	10	3	0	0	17
87.5	0.15	0.495	0.72	0	40	10	3	0	0	18
54.5455	0	0	0.045	0	40	6	2	0	0	16
54.5455	0	0	0.045	0	140	20	2	0	0	17
54.5455	0	0	0.045	0	140	20	2	0	0	18
34.1667	0	0.03	0.0585	0	200	12	4	1	0	16
39.1667	0	0.03	0.0585	0	200	12	4	1	0	17
67.5	0	0.03	0.0585	0	200	12	4	1	0	18
38.3333	0	0	0.42	0	350	20	5	1	0	16
38.3333	0	0	0.42	0	350	20	5	1	0	17
44	0	0	0.375	0	550	25	5	1	0	18
34.1686	0.232846	0.338423	0.579536	0	250	1	6	1	0	16
85	0	0	0.3	0	280	2	5	1	0	17
90	0	0	0.3	0	320	3	5	1	0	18
42.5	0	0	0	0	400	30	7	2	0	16
42.5	0	0	0	0	700	40	7	2	0	17
42.5	0	0	0	0	700	40	7	2	0	18
39.4286	0	0	0.6	0	30	13	5	1	0	16
39.4286	0	0	0.6	0	30	13	5	1	0	17
39.4286	0	0	0.6	0	30	13	5	1	0	18
130	0.232846	0.338423	0.075	0	10	5	6	2	0	16
130	0.209786	0.307821	0.075	0	28	8	6	2	0	17
365	0.209786	0.307821	0.075	0	28	8	6	2	0	18
166.667	0.24	0.345	0.375	0	6	2	3	0	0	16
166.667	0.24	0.345	0.375	0	6	2	3	0	0	17
166.667	0.24	0.345	0.375	0	6	2	3	0	0	18
26	0.75	1.2	1.35	1	1	1	3	0	80	16
26	0.75	1.2	1.35	1	1	1	3	0	80	17
26	0.75	1.2	1.35	1	1	1	3	0	80	18
45.8333	0	0.06	0.045	1	4	2	4	0	0	16
44.2308	0	0.06	0.045	1	4	2	5	1	0	17
44.4445	0.06	0.06	0.105	1	4	2	5	1	0	18
44	0	0	0.045	1	9	6	4	0	0	16
44	0	0	0.045	1	9	6	4	0	0	17
44	0	0	0.045	1	9	6	5	1	0	18
100	0	0	0	0	24	12	7	3	0	16
100	0	0	0	0	24	12	7	3	0	17
100	0	0	0	0	27	13	7	3	0	18
15	0	0	0.09	0	10	5	2	0	0	16
16.6667	0	0	0.105	0	10	5	2	0	0	17
30	0	0	0.09	0	10	5	2	0	0	18
30	0.3	0.75	1.5	1	33	35	5	0	0	16
26.6667	0.3	0.75	1.5	1	33	35	5	0	0	17
27.3333	0.3	0.75	1.5	1	38	40	5	0	0	18
8.33333	0	0.045	0.06	1	0	9.8889	3	0	0	16
7.3913	0	0.045	0.06	1	0	11	3	0	0	17
7.5	0	0.045	0.057	1	0	10.2222	3	0	0	18
33.3333	0	0	0.09	1	5	3	3	0	0	16
33.3333	0	0	0.09	1	0	11	3	0	0	17
33.3333	0	0	0.09	1	8	3	3	0	0	18
32.1429	0.09	0.12	0.15	1	3	7	7	2	0	16
30	0.09	0.12	0.15	1	3	7	7	2	0	17
30	0.09	0.12	0.15	1	3	7	7	2	0	18
50	0.126667	0.241667	0.37	0	48	18	2	0	0	16
50	0	0	0.045	0	56	20	2	0	0	17
33.3333	0.0675	0.18	0.195	0	45	15	2	0	0	18
23.3333	3	3	3.75	1	0	0	4	1	0	16
23.3333	3	3	3.75	1	0	0	4	1	0	17
23.3333	3	3	3.75	1	0	0	4	1	0	18
20	0.6	0.75	1.125	1	4	3	6	1	0	16
20	0.6	0.75	1.125	1	4	3	6	1	0	17
16	0.6	0.9	1.2	1	4	3	6	1	0	18
16.8421	0.39	0.54	0.99	1	3	3	5	1	7	16
18.8235	0.45	0.525	0.75	1	3	3	6	2	8	17
22.8571	0.69	0.735	1.035	1	3	3	6	2	10	18
30	2.25	2.25	2.25	1	0	1	4	1	0	16
30	2.25	2.25	2.25	1	0	1	5	1	0	17
30	2.25	2.25	2.25	1	0	1	6	2	0	18
30	0	0	0	0	5	3	6	2	0	16
30	0.09	0.1125	0.15	0	8	4	6	2	0	17
30	0	0	0	0	8	4	6	2	0	18
100	0	0	0	0	17	6	4	2	0	16
100	0	0	0	0	17	6	4	1	0	17
100	0	0	0	0	17	6	4	1	0	18
17.1429	0	0	0	0	0	5.35	2	0	0	16
46.1538	0.15	0.225	0.36	1	0	5.55	2	0	0	17
52.2388	0.15	0.225	0.36	1	0	5.8	3	1	0	18
30	1.2	1.5	1.8	1	4	4	7	1	0	16
30	1.2	1.5	1.8	1	4	4	7	1	0	17
300	1.2	1.5	1.8	1	4	4	7	1	0	18
8.57143	0.874342	1.03105	1.48895	0	23	7	3	1	0	16
20	0.675	0.675	0.675	1	23	7	3	1	0	17
33.3333	0.819079	0.971842	0.06	0	23	7	3	0	0	18
58	2.1	2.325	2.7	1	0	5.35	7	3	0	16
58	2.1	2.325	2.7	1	0	5.55	7	2	0	17
58	2.25	2.7	2.775	1	0	5.8	7	1	0	18
133.333	0.225	0.3	0.375	0	80	8	5	1	0	16
143.333	0.225	0.3	0.375	0	80	8	5	1	0	17
140	0.225	0.3	0.375	0	80	8	5	1	0	18
40.8	0.6	0.75	0.855	1	14	3	3	0	30	16
42	0.525	0.675	0.78	1	33	6	4	0	30	17
44.6667	0.45	0.63	0.75	1	33	6	4	0	30	18
12.5	2.25	2.925	2.955	1	4	4	6	2	0	16
13.3333	1.05	1.275	1.32	1	4	4	6	2	0	17
20.8333	1.05	1.275	1.32	1	4	4	6	2	0	18
25	0	0	0.09	0	11	10	4	2	0	16
25	0	0	0.09	0	11	10	4	2	0	17
33.3333	0	0	0.09	0	11	10	4	2	0	18
22.5	0.3	0.3	0.3	1	7	6	5	2	50	16
200	0	0	0.3	1	7	6	5	2	50	17
20	0	0	0.3	1	7	6	5	1	50	18
12	0.0975	0.45	0.75	1	10	9	3	0	0	16
10.6667	0.0975	0.45	0.75	1	10	9	3	0	0	17
12	0.0975	0.45	0.75	1	10	9	3	0	0	18
26	0.45	0.75	2.25	1	33	1	11	4	0	16
27.3333	0.45	0.75	2.25	1	33	1	11	4	0	17
27.3333	0.45	0.75	2.25	1	33	1	11	4	0	18
143.8	1.8	1.8	1.8	1	30	8	10	4	0	16
143.8	1.8	1.8	1.8	1	30	8	10	4	0	17
143.8	1.8	1.8	1.8	1	30	8	10	4	0	18
17.5	0.45	0.75	3.6	1	40	20	6	2	0	16
13.6667	0.525	0.75	3.6	1	40	20	6	2	0	17
16.5	0.45	0.75	3.6	1	52	25	6	2	0	18
25	0.9	1.2	2.7	1	7	5	6	1	100	16
25	0.9	1.2	2.7	1	7	5	6	1	100	17
25	0.9	1.2	2.7	1	7	5	6	1	100	18
170	1.2	1.2	1.2	0	15	1	5	1	0	16
210.714	1.05	1.05	1.05	0	15	1	5	1	0	17
500	0	0	0	0	15	1	5	1	0	18
20	0.6	0.6	0.6	0	280	13	4	1	0	16
160	0.18	0.2445	0.2595	1	840	45	4	0	0	17
160	0.18	0.2445	0.2595	1	506	17	4	0	0	18
33.3333	0	0	0	0	0	0	2	0	0	16
33.3333	0	0	0	0	0	0	2	0	0	17
33.3333	0	0	0	0	0	0	2	0	0	18
51.3333	0.6	0.6	0.6	0	350	20	2	0	0	16
57.3333	0	0.042	0.042	0	350	20	2	0	0	17
64	0	0.042	0.042	0	350	20	2	0	0	18
18.2857	0.105	0.195	0.255	0	41.3	21	4	1	0	16
18.6909	0.105	0.195	0.255	0	41.3	21	4	0	0	17
23.55	0.105	0.195	0.255	0	41.3	21	4	0	0	18
40	0	0	0.009	0	8	14	6	2	0	16
52.5	0	0	0.009	0	8	14	6	2	0	17
280	0	0	0	0	8	14	6	2	0	18
146.333	0	0	0	0	5.5	8	3	0	0	16
125	0	0	0	0	5.5	8	3	0	0	17
98.5714	0	0	0	0	5.5	8	3	0	0	18
65	0	0	0	0	6.5	9	3	0	0	16
67.5	0	0	0	0	6.5	9	3	0	0	17
83.3333	0	0	0	0	6.5	9	4	0	0	18
10.9286	0	0	0	0	7.2	2	6	2	0	16
10.7	0	0	0	0	7.5	2	6	2	0	17
20	0	0.075	0.18	0	9.2	3	6	2	0	18
75	0	0	0	0	5	2	2	0	0	16
75	0	0	0	0	5	2	2	0	0	17
75	0	0	0	0	5	2	2	0	0	18
14.2569	0	0	0	0	3	8	4	0	0	16
12.2627	0	0	0	0	3	8	4	0	0	17
18	0	0	0	0	3	8	5	1	0	18
15	0	0	0	0	8	12	7	2	0	16
15	0	0	0	0	8	12	7	2	0	17
42	0	0	0	0	8	12	7	2	0	18
95.8333	0	0	0	0	1.5	2	3	0	0	16
95.8333	0	0	0	0	1.5	2	3	0	0	17
95.8333	0	0	0	0	1.5	2	3	0	0	18
33.4147	0	0	0	0	4	6	6	2	0	16
33.1423	0	0	0	0	6	8	6	2	0	17
58.4	0	0	0.018	0	6	8	6	1	0	18
47.5231	0	0	0	0	4	12	5	1	0	16
40.8756	0	0	0	0	4	12	5	1	0	17
20	0	0	0	0	4	12	5	1	0	18
71.2846	0	0	0	0	2	10	5	1	0	16
86	0	0	0	0	2	10	6	2	0	17
86	0	0	0	0	2	10	6	2	0	18
60.6061	0	0	0	0	6.7	3	5	1	0	16
67.5	0	0	0	0	6.7	3	5	1	0	17
63.6364	0	0	0	0	6.7	3	5	0	0	18
287.671	0	0	0	0	29	4	4	1	0	16
287.671	0	0	0	0	29	4	4	1	0	17
210	0	0	0	0	29	4	4	1	0	18
22.5	0.054	0.105	0.12	0	11	13	6	1	0	16
22.5	0.054	0.105	0.12	0	11	13	6	1	0	17
41.25	0.054	0.105	0.12	0	11	13	6	1	0	18
49.3983	0.0038571	0.0093214	0.0184286	0	0	0	3	0	0	16
100	0.0031765	0	0	0	12	15	3	0	0	17
116.667	0.0028421	0	0	0	6	4	4	1	0	18
75	0	0	0	0	5.8	11	3	0	0	16
75	0	0	0	0	5.8	11	3	0	0	17
75	0	0	0	0	5.8	11	2	0	0	18
40.2667	0.0038571	0.0093214	0.0184286	0	0	9.5263	4	0	0	16
162	0	0	0.075	0	0	10.7368	4	0	0	17
500	0	0	0.0495	0	0	9.8421	3	1	0	18
60	0	0	0	0	20	3	4	0	0	16
100	0	0	0	0	30	3	4	0	0	17
100	0	0	0	0	30	3	4	0	0	18
90	0	0.0255	0.0255	1	17	16	5	1	0	16
110	0	0	0.0225	0	22	22	5	1	0	17
135	0	0	0	0	17	16	5	1	0	18
33.5555	0.0038571	0.0093214	0.0184286	0	12	15	4	0	0	16
45.875	0.0031765	0.0061765	0.0244853	0	12	15	4	0	0	17
20	0	0	0.009	0	12	15	4	0	0	18
49.3983	0	0	0	0	5	7	5	1	0	16
67.1429	0	0	0.045	0	5	7	5	1	0	17
71.1111	0	0	0.06	0	5	7	5	1	0	18
49.3983	0.0038571	0.0093214	0.0184286	0	19	20	3	0	0	16
72.7273	0	0	0.00825	0	19	20	3	0	0	17
92	0	0	0.00825	0	19	20	3	0	0	18
52	0	0	0	0	6.5	7	2	0	0	16
56	0	0	0	0	6.5	7	2	0	0	17
58.4906	0	0	0	0	6.5	7	2	0	0	18
67.1111	0	0	0	0	16	7	1	0	0	16
15	0	0	0	0	16	7	1	0	0	17
12.5	0	0	0	0	16	7	1	0	0	18
18	0	0	0.0525	0	15	11	4	0	0	16
18	0	0	0.0525	0	15	11	4	0	0	17
18	0	0	0.0525	0	15	11	4	0	0	18
52.5	0	0	0	0	12	16	5	1	0	16
50	0	0	0	0	12	16	5	1	0	17
50	0	0	0	0	12	16	5	1	0	18
31.8182	0	0	0.06	1	11	18	4	0	0	16
28.5714	0	0	0.06	1	11	18	5	1	0	17
27.6	0	0	0.12	1	11	18	5	1	0	18
25.1667	0.0038571	0.0093214	0.0184286	0	10	12	3	0	0	16
34.4062	0	0.0061765	0.0244853	0	10	12	3	0	0	17
50	0	0	0	0	10	12	3	0	0	18
33.5555	0.0038571	0.0093214	0.0184286	0	4	6	5	1	0	16
45.875	0.0031765	0.0061765	0.0244853	0	6	8	6	2	0	17
30	0	0	0.009	0	6	8	6	2	0	18
167.778	0	0	0	0	143	7	5	1	0	16
229.375	0	0	0	0	13	7	5	1	0	17
91.6667	0	0	0.0075	0	13	7	6	2	0	18
49.3983	0	0	0	0	6.2	5	3	1	0	16
105.769	0	0	0.033	0	6.2	5	3	1	0	17
104.546	0	0	0.027	0	6.2	5	3	1	0	18
76	0	0	0.06	0	750	32	10	0	0	16
66.6667	0	0	0.06	0	800	35	10	0	0	17
64.2857	0	0	0.06	0	800	35	10	0	0	18
500	0	0	0	0	1000	30	5	1	0	16
500	0	0	0	0	1000	30	5	1	0	17
500	0	0	0	0	1000	30	5	1	0	18
22.5	0.225	0.525	0.57	0	4.5	4	5	1	0	16
22.5	0.225	0.525	0.57	0	4.5	4	5	1	0	17
22.5	0.0225	0.525	0.57	0	4.5	4	5	1	0	18
211.05	3	3	3	0	1018	7	5	0	0	16
218.55	3	3	3	0	1018	7	5	0	0	17
199.5	3	3	3	0	1018	7	5	0	0	18
100	0	0	0.015	0	45	7	5	1	0	16
66.6667	0	0.0375	0.06	0	45	7	5	1	0	17
74.0741	0	0.015	0.0225	0	45	7	5	1	0	18
275.662	0	0.0059	0.014025	0	112.5	50	9	3	0	16
24.2424	0	0	0.00345	0	112.5	50	9	3	0	17
24.2424	0	0	0.0033	0	112.5	50	9	3	0	18
19.0476	0	0.0255	0.0375	1	120	35	3	0	70	16
13.3333	0	0.0255	0.0375	1	150	50	3	0	70	17
19.0476	0	0.0255	0.0375	1	240	90	3	0	70	18
31.1111	0	0.0099	0.01665	0	22.5	10	2	0	0	16
31.1111	0	0.0099	0.01665	0	22.5	10	2	0	0	17
31.1111	0	0.0099	0.01665	0	22.5	10	2	0	0	18
151.614	0	0.0059	0.014025	0	34.5	11	5	1	0	16
26.6667	0	0	0	0	49.5	18	5	1	0	17
40	0	0	0	0	49.5	18	5	1	0	18
13.3333	0	0	0	1	45	12	6	2	70	16
15.9204	0	0	0	1	45	12	6	2	70	17
20	0	0	0	1	45	12	6	2	70	18
50	0	0	0	0	45	5	2	0	0	16
50	0	0	0	0	45	5	2	0	0	17
50	0	0	0	0	60	7	2	0	0	18
60	0	0	0.015	0	52.5	13	5	2	0	16
40	0	0	0.015	0	33	9	5	2	0	17
40	0	0	0.015	0	33	9	5	2	0	18
0.888889	0	0.0059	0.014025	0	67.5	27	6	1	0	16
31.1111	0	0.0081	0.012	0	67.5	27	6	1	0	17
37.037	0	0.00504	0.0075	0	67.5	27	6	1	0	18
136.17	0	0.0059	0.014025	0	300	85	5	1	0	16
266.667	0	0	0	0	525	100	5	1	0	17
500	0	0	0	0	375	100	6	2	0	18
151.614	0	0.0059	0.014025	0	45	5	4	1	0	16
242.725	0	0.0081	0.01446	0	90	8	4	1	0	17
40	0	0	0.0015	0	120	10	4	1	0	18
167.107	0	0	0	0	75	6	3	0	0	16
13.3333	0	0	0.009	0	75	6	3	0	0	17
17.7778	0	0	0.009	0	90	7	3	0	0	18
45	0	0.03	0.054	0	52.5	7	3	0	0	16
50	0	0.0345	0.057	0	75	10	3	0	0	17
50	0	0.0345	0.057	0	75	10	3	0	0	18
69.9762	0	0.0045	0.015375	0	90	20	5	1	0	16
16.6667	0	0	0.015	0	90	20	5	1	0	17
16.6667	0	0	0.015	0	90	20	5	1	0	18
66.6667	0	0.0045	0.015375	0	67.5	30	4	2	0	16
80	0	0	0	0	67.5	30	4	2	0	17
66.6667	0	0	0	0	67.5	30	4	2	0	18
53.3333	0	0	0.015	0	150	23	3	0	0	16
53.3333	0	0	0.0135	0	120	16	3	0	0	17
53.3333	0	0	0.012	0	120	16	3	0	0	18
111.962	0	0.0045	0.015375	0	60	25	5	1	0	16
32	0	0	0.0045	0	120	42	5	1	0	17
40	0	0	0.0045	0	120	42	5	1	0	18
127.229	0	0.0045	0.015375	0	82.5	16.6667	3	1	0	16
60.6061	0	0	0	0	90	14	3	1	0	17
58.8235	0	0	0	0	90	18	3	1	0	18
158.333	0	0	0.0045	0	60	7	6	1	0	16
133.333	0	0	0.0045	0	60	7	6	1	0	17
117.757	0	0	0	0	60	7	6	1	0	18
39.1667	0	0	0	0	52.5	15	6	1	0	16
34.5455	0	0	0	0	52.5	15	6	1	0	17
39.1667	0	0	0	0	52.5	15	6	1	0	18
254.459	0	0.0045	0.015375	0	67.5	8	5	1	0	16
6.66667	0.006	0.012	0.0135	0	67.5	8	5	1	0	17
6.66667	0.006	0.009	0.0105	0	67.5	8	5	1	0	18
61.1111	0	0	0.018	0	90	23	6	2	0	16
80	0	0	0.015	0	90	23	6	2	0	17
66.6667	0	0.003	0.012	0	52.5	14	6	2	0	18
25	0	0.006	0.009	1	120	30	4	1	0	16
20	0	0.006	0.009	1	120	30	4	1	0	17
16.6667	0	0.012	0.015	1	120	30	4	1	0	18
50	0	0	0.0225	0	105	6	4	1	0	16
50	0	0	0.021	0	105	6	4	1	0	17
50	0	0	0.0225	0	105	6	4	1	0	18
13.3333	0.00615	0.01035	0.01425	0	90	3	2	0	0	16
50.4762	0.00615	0.01035	0.021	0	97.5	3	2	0	0	17
66.3932	0.00615	0.01035	0.01875	0	97.5	3	2	0	0	18
32.0988	0	0.0171	0.024	0	75	3	4	0	0	16
28.8889	0	0.0171	0.024	0	90	4	4	0	0	17
28.8889	0	0.0171	0.024	0	97.5	4	4	0	0	18
26.6667	0.015	0.105	0.135	1	330	16	5	0	70	16
21.3333	0.03	0.12	0.1575	1	330	16	5	0	70	17
22.043	0.045	0.15	0.18	1	330	16	5	0	80	18
18.3333	0	0.045	0.225	1	195	9	4	1	100	16
11.7241	0	0.0195	0.18	0	150	7	4	1	100	17
19.4444	0	0.0225	0.135	0	150	7	4	1	100	18
13.3333	0	0	0.225	0	120	8	1	0	0	16
13.8889	0	0	0.18	0	120	8	1	0	0	17
16	0	0	0.15	0	120	8	1	0	0	18
30	0.3	0.45	0.6	1	225	13	4	1	100	16
23.3333	0.3	0.45	0.6	1	270	17	4	2	100	17
26.6667	0.3	0.45	0.6	1	450	20	4	2	100	18
14.8148	0.024	0.0345	0.135	0	300	24	4	2	0	16
11.1111	0.0225	0.036	0.135	1	300	24	4	1	100	17
13.0435	0.0225	0.0375	0.15	0	300	24	4	1	0	18
40	0	0.09	0.21	0	150	12	6	2	0	16
35.5556	0	0.09	0.21	0	180	12	6	2	0	17
35.5556	0	0.12	0.225	1	120	8	6	2	0	18
66.1111	0.0565	0.12075	0.255	0	240	19	5	0	0	16
21.3333	0	0.0045	0.0078	0	330	25	5	0	0	17
21.3333	0	0.0045	0.0078	0	390	35	5	0	0	18
25.4274	0.0565	0.12075	0.255	0	45	3	4	2	0	16
19.4872	0	0	0.195	1	90	6	4	2	100	17
17.7778	0	0	0.225	1	105	7	4	2	100	18
57.4713	0.027	0.033	0.1305	0	135	14	3	0	0	16
66.6667	0.0315	0.048	0.12	0	165	20	3	0	0	17
76.0234	0.039	0.0555	0.0855	0	195	23	3	0	0	18
4.50917	0	0	0	0	60	13	2	0	0	16
2.69503	0	0	0	0	82.5	17	2	0	0	17
16.2963	0.033	0.045	0.057	0	175.5	43	2	0	0	18
38.8889	0.012	0.03	0.06	0	165	14	5	0	0	16
46.6667	0.012	0.03	0.06	0	180	16	5	0	0	17
46.6667	0.0225	0.0375	0.0705	0	225	20	5	0	0	18
88.8889	0	0.0075	0.0225	0	45	5	3	0	0	16
88.8889	0	0.0075	0.0225	0	45	5	2	0	0	17
76.1905	0	0.0075	0.0225	1	45	5	2	0	0	18
50	0	0	0.03	0	120	20	5	0	0	16
57.1429	0	0	0.03	0	150	28	5	0	0	17
57.1429	0	0	0.03	0	150	28	5	0	0	18
100	0.15	0.33	0.33	0	435	40	5	1	0	16
55.5556	0.15	0.33	0.33	1	435	40	5	0	0	17
102.222	0.15	0.33	0.33	1	435	40	5	0	0	18
49.1909	0.0205167	0.0501667	0.0722917	0	75	12	5	1	0	16
108.333	0.0255	0.0375	0.06	0	97.5	14	5	1	0	17
133.333	0.018	0.03	0.045	0	105	15	5	1	0	18
1.5873	0.0205167	0.0501667	0.0722917	0	55.5	15	3	1	0	16
19.0476	0.0218842	0.0517895	0.0746053	0	55.5	15	3	0	0	17
63.4921	0	0.00375	0.0075	0	55.5	15	3	0	0	18
24.6667	0.0063	0.033	0.042	1	39	8	4	1	0	16
25.9259	0.0063	0.033	0.042	0	450	70	4	1	0	17
25.9259	0.0063	0.033	0.042	0	360	50	3	1	0	18
49.5238	0.0105	0.0255	0.0555	1	105	30	4	0	100	16
50	0.0105	0.0255	0.051	0	105	30	4	0	0	17
48.1482	0.0105	0.03	0.0675	0	105	30	4	0	0	18
38.5965	0.06	0.15	0.18	1	22.5	5	3	1	0	16
37.037	0.09	0.12	0.135	0	45	10	3	1	0	17
59.0769	0.075	0.105	0.12	1	300	90	4	2	0	18
66.6667	0	0.0195	0.009	0	135	8	5	1	0	16
40	0	0.06	0.0975	0	135	8	5	1	0	17
42.7351	0	0.063	0.105	0	150	9	5	1	0	18
35.2381	0.0135	0.06	0.075	0	120	25	7	1	0	16
27.4074	0.015	0.0825	0.105	0	90	22	7	1	0	17
29.6296	0.0135	0.0825	0.105	0	90	22	7	1	0	18
37.5	0	0.018	0.0375	0	285	45	5	1	0	16
125	0	0.0225	0.048	0	465	78	5	1	0	17
113.333	0	0.0195	0.0525	0	390	56	5	1	0	18
58	0.06	0.09	0.15	0	112.5	16	4	0	0	16
60.7407	0.045	0.081	0.135	0	168	25	4	0	0	17
58	0.06	0.09	0.15	0	168	25	4	0	0	18
55.5556	0.03	0.0825	0.09	0	360	10	3	1	0	16
55.5556	0.03	0.0825	0.09	0	360	10	3	1	0	17
55.5556	0.03	0.0825	0.09	0	360	10	3	1	0	18
25.641	0	0	0.01125	0	45	6	6	1	0	16
28.5714	0	0	0.0135	1	150	16	6	1	0	17
30.7692	0	0	0.0165	1	150	16	6	1	0	18
28	0	0.0195	0.0435	0	255	68	5	0	0	16
26.6667	0	0.0195	0.0435	0	300	80	5	0	0	17
48	0	0.0195	0.0435	0	600	100	5	0	0	18
31.5789	0	0	0.0105	1	30	7	5	1	0	16
41.6667	0	0	0.0105	1	30	7	5	1	0	17
41.6667	0	0	0.0105	0	30	7	5	0	0	18
66.6667	0	0.0045	0.024	1	75	18	4	0	60	16
66.6667	0	0.0045	0.024	1	120	29	4	0	60	17
66.6667	0	0.0045	0.024	1	135	30	4	0	60	18
83.3333	0	0	0.003	0	105	40	5	1	0	16
88.8889	0	0	0.0045	0	105	40	5	1	0	17
93.3333	0.012	0.012	0.0165	1	150	50	5	1	0	18
60	0	0	0.045	0	900	90	3	1	0	16
60	0	0	0.045	0	1200	100	3	1	0	17
60	0	0	0.045	0	2100	100	3	0	0	18
73.3333	0.03	0.0525	0.0675	0	660	95	3	0	0	16
48.718	0.165	0.195	0.3	1	795	100	3	0	0	17
96.9697	0.03	0.06	0.075	0	1065	100	3	0	100	18
79.1667	0.0455769	0.0744231	0.0957808	0	195	30	6	1	0	16
104.167	0	0	0.00375	0	195	30	6	1	0	17
104.167	0	0	0.00375	0	195	30	6	1	0	18
41.1972	0.0455769	0.0744231	0.0957808	0	105	10	4	0	0	16
0.601238	0.052	0.0867	0.11586	0	105	10	4	0	0	17
59.2593	0	0.012	0.114	1	150	15	4	0	0	18
120	0	0	0.00165	0	67.5	40	5	1	0	16
120	0	0	0.00165	0	67.5	40	5	1	0	17
120	0	0	0.00165	0	67.5	40	5	1	0	18
90.9091	0.03	0.0495	0.0645	0	225	40	3	0	0	16
107.843	0.03	0.042	0.0495	0	450	50	3	0	0	17
117.647	0.03	0.042	0.0495	0	207	30	3	0	0	18
184.289	0.0455769	0.0744231	0.0957808	0	150	20	7	0	0	16
80	0	0.018	0.0405	0	270	40	7	0	0	17
53.3333	0	0.018	0.0405	0	300	50	7	0	0	18
62.2222	0	0	0	0	60	13	4	1	0	16
69.1667	0	0	0	0	60	13	4	1	0	17
111.111	0	0	0	0	105	20	4	1	0	18
30.5556	0	0.09	0.135	1	75	35	7	3	0	16
30.5556	0	0.09	0.135	1	75	35	7	3	0	17
30.5556	0	0.09	0.135	1	75	35	7	3	0	18
90.9091	0.1575	0.15	0.165	0	64.5	15	4	1	0	16
91.6667	0.15	0.1725	0.18	0	45	10	4	1	0	17
92.3077	0.18	0.1875	0.195	0	79.5	23	4	1	0	18
80	0.165	0.285	0.345	1	180	25	4	1	100	16
88.8889	0.225	0.3	0.42	1	180	25	4	1	100	17
66.5	0.315	0.42	0.57	1	1875	85	4	1	100	18
16.6667	0	0	0.003	0	34.5	8	5	2	0	16
25	0	0	0.003	0	37.5	9	5	2	0	17
25	0	0	0.003	0	37.5	9	5	1	0	18
33.3333	0.105	0.12	0.165	1	120	18	5	1	0	16
33.3333	0.105	0.12	0.165	1	165	20	5	1	0	17
40	0.105	0.12	0.1575	1	165	20	5	1	0	18
56.6667	0.105	0.1125	0.117	1	79.5	8	5	1	50	16
57.7778	0.105	0.108	0.111	1	120	13	5	1	40	17
59.1667	0.195	0.2175	0.228	1	180	20	5	1	20	18
75.7576	0.0455769	0.0744231	0.0957808	0	52.5	22	5	1	0	16
81.8182	0.052	0.0867	0.11586	0	52.5	22	5	1	0	17
69.697	0	0.012	0.024	0	52.5	22	5	1	0	18
133.333	0	0.108	0.1335	0	750	70	7	1	0	16
100	0	0.255	0.279	0	750	70	7	1	0	17
53.2	0	0.48	0.615	0	450	50	7	1	0	18
cost(yuan/mu)	Total area of plots of over 30 mu(mu)	Total area of plots of over 15 mu(mu)	Total area of plots of over 5 mu(mu)	Whether is inter-regional service（1=Yes;2=No）	farm area(mu)	Plots（piece）	The number of people in a family（population）	Number of children aged over 16（population）	The proportion of joint outsourcing service area（%）	year

## Sheet: Mechanism verification2
xl18	zzmj18	dks18	rks18	ets18	lh18	nl18	xb18	sjycd18	jkzk18	sfdy18	sfcgb18	wnjl18
efficiency	farm area（mu）	Plots（piece）	The number of people in a family（population）	Number of children aged over 16（population）	The proportion of joint outsourcing service area(%)	Age of household head(years)	Gender of household head (1=Male; 0=Female)	Household head's years of education(year)	Health of household head(1=Good; 0=Poor)	Party membership(1=Yes; 0=No)	Cadre status(1=Yes; 0=No)	Farming experience(year)
0.084667	400	100	3	0	25	54	1	9	1	0	0	35
0.096485	450	4	2	0	25	51	1	5	1	0	0	20
0.052542	308	1	3	0	25	51	1	9	1	0	0	30
0.087024	290	5	5	1	25	66	1	0	1	0	0	15
0.133788	180	100	7	2	25	68	1	2	1	0	0	28
0.065382	1138	4	6	2	25	74	1	9	1	0	1	40
0.227563	0	0	4	0	25	48	1	12	1	0	0	8
0.096179	380	16	3	0	25	56	1	2	1	0	0	15
0.043298	180	100	6	2	25	36	1	15	1	1	0	7
0.3	750	6	5	1	75	40	1	14	1	1	1	10
0.013525	2	4	3	1	25	59	1	7	1	0	0	21
0.012129	110	1	3	0	25	56	1	5	1	0	0	25
0.128743	250	45	6	1	25	54	1	12	1	1	1	30
0.08297	353	100	4	0	20	53	1	7	1	0	0	30
0.159359	600	32	3	0	25	48	0	12	1	0	0	25
0.051812	320	8	7	1	25	40	1	12	1	1	0	20
0.091634	1200	25	3	0	25	53	1	9	1	0	0	20
0.1174	120	40	5	2	25	49	1	8	1	0	0	24
0.199728	500	6	3	0	30	49	1	11	1	1	0	30
0.060992	350	6	4	0	25	48	1	10	1	0	0	15
0.149842	350	6	3	0	25	50	0	9	1	0	0	10
0.088586	300	20	3	0	25	58	1	6	1	0	0	30
0.012889	0	4	3	0	0	47	1	9	1	0	0	10
0.022907	700	4	7	2	0	58	1	3	1	0	1	40
0.037007	35	11	5	0	0	44	1	12	1	1	1	28
0.043077	800	30	5	1	0	53	1	6	1	0	0	5
0.059123	35	9	6	2	0	54	1	6	0	0	0	35
0.075545	125	19	6	2	0	53	1	9	1	0	1	30
0.042414	12	5	3	0	0	47	1	9	1	0	0	20
0.048654	15	7	6	1	0	45	1	8	0	0	0	15
0.07404	10	3	3	0	0	47	1	6	1	0	0	27
0.032925	20	4	5	2	0	58	1	0	1	0	0	30
0.034134	30	20	6	2	25	53	1	12	0	0	0	35
0.145558	29.5	4	2	0	25	50	1	8	1	0	0	32
0.038045	30	4	6	2	25	38	1	9	1	0	0	6
0.058092	173	7	2	0	25	55	1	9	0	0	0	19
0.047249	54	30	6	2	25	54	1	7	1	0	0	10
0.03705	60	20	2	0	25	51	1	9	1	0	0	30
0.030298	40	10	3	0	25	55	1	9	1	0	0	35
0.064462	140	20	2	0	25	49	1	5	1	0	0	30
0.054873	200	12	4	1	25	32	1	12	1	0	0	3
0.047353	550	25	5	1	25	42	1	9	0	0	0	12
0.078298	320	3	5	1	25	44	1	12	1	1	0	6
0.067423	700	40	7	2	25	71	1	3	1	0	0	50
0.127791	30	13	5	1	25	49	1	9	1	0	1	24
0.159269	28	8	6	2	25	56	1	5	1	0	0	21
0.267025	6	2	3	0	25	48	1	12	1	1	1	21
0.00725	1	1	3	0	40.8333	45	1	5	1	0	0	10
0.047153	4	2	5	1	0.833333	54	1	9	0	0	0	30
0.039257	9	6	5	1	0	48	1	9	1	0	0	16
0.035515	27	13	7	3	0	54	1	8	1	0	0	21
0.009937	10	5	2	0	0	65	1	6	1	0	0	6
0.023699	38	40	5	0	0	50	1	9	1	0	0	15
0.004669	0	10.2222	3	0	5	46	1	5	1	0	0	0
0.016233	8	3	3	0	0.833333	47	1	5	1	0	0	20
0.008153	3	7	7	2	0	40	1	5	1	0	0	0
0.016628	45	15	2	0	0.833333	55	1	5	1	0	0	50
0.2	0	0	4	1	0	46	1	8	1	0	0	1
0.39375	4	3	6	1	0	50	1	5	1	0	0	30
0.01458	3	3	6	2	12.5	48	1	9	1	0	0	0
0.040216	0	1	6	2	7.5	47	1	9	1	0	0	5
0.037937	8	4	6	2	7.5	56	0	9	1	0	0	36
0.09291	17	6	4	1	7.5	50	1	3	1	0	0	15
0.017598	0	5.8	3	1	7.5	31	1	4	1	0	0	0
0.014866	4	4	7	1	7.5	40	1	9	1	0	0	0
0.060373	23	7	3	0	7.5	49	1	3	1	0	0	10
0.020544	0	5.8	7	1	7.5	42	1	9	1	0	0	0
0.456589	80	8	5	1	0	56	1	12	1	0	1	30
0.014717	33	6	4	0	22.5	54	1	9	1	0	0	21
0.011086	4	4	6	2	7.5	48	1	5	1	0	0	20
0.025368	11	10	4	2	7.5	51	1	9	1	0	0	35
0.021298	7	6	5	1	32.5	46	1	5	1	0	0	25
0.016502	10	9	3	0	0	52	1	9	1	0	0	23
0.009251	33	1	11	4	7.5	33	1	6	0	0	0	10
0.064982	30	8	10	4	0	57	1	9	1	0	0	15
0.053519	52	25	6	2	0	33	1	12	1	0	0	10
0.018651	7	5	6	1	80	40	1	9	1	0	0	0
0.3	15	1	5	1	50	57	1	9	1	0	1	37
0.266741	506	17	4	0	50	40	1	9	1	0	0	5
0.010703	0	0	2	0	50	55	0	9	1	0	0	38
0.056172	350	20	2	0	50	51	1	4	1	0	0	30
0.033796	41.3	21	4	0	0	49	1	8	1	1	0	24
0.022149	8	14	6	2	0	54	1	7	1	0	0	39
0.103309	5.5	8	3	0	0	56	1	8	0	0	0	10
0.033773	6.5	9	4	0	0	45	1	8	1	0	0	25
0.0536	9.2	3	6	2	0	35	1	9	1	0	0	3
0.012806	5	2	2	0	0	54	1	5	1	0	0	30
0.016163	3	8	5	1	50	44	1	8	1	0	0	28
0.028022	8	12	7	2	0	57	1	9	1	1	0	25
0.008836	1.5	2	3	0	0	55	1	5	1	0	0	31
0.664063	6	8	6	1	0	67	1	3	1	0	1	53
0.01103	4	12	5	1	40	55	1	7	1	0	1	34
0.019185	2	10	6	2	0	56	1	9	1	0	0	33
0.0175	6.7	3	5	0	0	66	1	6	1	1	1	35
0.013116	29	4	4	1	10.5625	51	1	3	1	0	1	16
0.033917	11	13	6	1	19	42	1	8	1	0	0	18
0.020198	6	4	4	1	0	44	1	6	1	0	0	6
0.116223	5.8	11	2	0	0	58	1	9	1	0	1	45
0.3	0	9.8421	3	1	50	28	1	15	1	1	1	0
0.026204	30	3	4	0	0	45	1	7	1	0	0	10
0.010293	17	16	5	1	0	65	1	6	1	0	0	40
0.3	12	15	4	0	0	43	1	9	1	0	0	17
0.024524	5	7	5	1	0	57	1	6	1	1	1	45
0.008562	19	20	3	0	10.5625	56	1	6	1	0	0	16
0.017942	6.5	7	2	0	0	62	1	2	1	0	0	45
0.02934	16	7	1	0	10.5625	66	1	4	1	0	0	44
0.021915	15	11	4	0	0	69	1	2	1	1	0	41
0.015205	12	16	5	1	10.5625	57	1	8	0	0	1	25
0.00539	11	18	5	1	0	54	1	9	1	0	0	24
0.021907	10	12	3	0	50	52	1	5	1	0	0	25
0.014554	6	8	6	2	25	33	1	10	1	0	0	5
0.020538	13	7	6	2	25	58	1	9	1	0	0	40
0.008106	6.2	5	3	1	0	64	1	9	1	0	0	40
0.031435	800	35	10	0	35	43	1	6	1	0	0	5
0.3	1000	30	5	1	0	53	1	3	1	0	0	16
0.03033	4.5	4	5	1	0	37	1	9	1	1	0	18
0.8	1018	7	5	0	35	41	1	12	1	1	0	7
0.066067	45	7	5	1	13.3333	30	1	7	1	0	0	12
0.009933	112.5	50	9	3	13.3333	49	1	6	1	0	0	30
0.035729	240	90	3	0	50	43	1	9	1	0	0	20
0.015243	22.5	10	2	0	25	46	1	5	1	0	0	28
0.012322	49.5	18	5	1	13.3333	28	1	7	1	1	0	15
0.027824	45	12	6	2	48.3333	31	1	8	1	0	0	9
0.046387	60	7	2	0	13.3333	58	1	3	1	0	0	40
0.034672	33	9	5	2	13.3333	37	1	5	1	0	0	21
0.043512	67.5	27	6	1	13.3333	39	1	9	1	0	0	15
0.042813	375	100	6	2	0	54	1	7	1	0	0	35
0.024928	120	10	4	1	13.3333	33	1	8	1	0	0	17
0.045603	90	7	3	0	6.25	53	1	9	1	1	1	30
0.036882	75	10	3	0	0	52	1	9	1	0	0	30
0.033931	90	20	5	1	6.25	56	0	6	1	0	0	30
0.076701	67.5	30	4	2	6.25	41	1	12	1	1	0	16
0.017622	120	16	3	0	6.25	43	1	9	1	1	1	16
0.020797	120	42	5	1	6.25	50	1	6	1	0	0	35
0.024131	90	18	3	1	6.25	43	1	9	0	0	0	3
0.074392	60	7	6	1	6.25	56	1	3	1	1	1	37
0.007729	52.5	15	6	1	6.25	61	1	7	1	0	0	37
0.014935	67.5	8	5	1	0	55	1	8	1	0	0	34
0.013147	52.5	14	6	2	25	33	1	8	1	0	0	21
0.020802	120	30	4	1	0	45	1	9	1	0	1	25
0.026772	105	6	4	1	6.25	26	1	7	1	0	0	6
0.041543	97.5	3	2	0	9	31	1	8	1	0	0	15
0.032642	97.5	4	4	0	9	47	1	9	1	0	0	30
0.080756	330	16	5	0	60	53	1	6	1	0	1	30
0.039857	150	7	4	1	55	43	1	9	1	1	1	22
0.032919	120	8	1	0	27	57	1	9	1	1	1	35
0.025721	450	20	4	2	85	39	1	9	1	0	0	13
0.042409	300	24	4	1	25	39	1	9	1	1	0	22
0.09794	120	8	6	2	27	32	1	9	1	0	0	12
0.03289	390	35	5	0	27	40	1	8	1	0	0	20
0.040593	105	7	4	2	100	30	1	9	1	0	0	8
0.041675	195	23	3	0	0	48	1	9	1	0	0	30
0.045526	175.5	43	2	0	0	46	1	9	1	0	0	26
0.043488	225	20	5	0	0	47	1	8	1	0	0	30
0.03027	45	5	2	0	0	51	1	5	1	0	0	33
0.07039	150	28	5	0	0	44	1	6	1	1	0	20
0.155505	435	40	5	0	0	40	1	5	1	0	0	22
0.071572	105	15	5	1	0	49	1	7	1	0	0	22
0.048572	55.5	15	3	0	0	44	1	6	1	0	0	25
0.08071	360	50	3	1	0	45	1	8	1	0	0	24
0.065661	105	30	4	0	0	50	1	7	1	1	0	35
0.071534	300	90	4	2	0	27	1	8	1	0	0	8
0.054408	150	9	5	1	0	48	1	6	1	0	0	28
0.059116	90	22	7	1	0	46	1	9	1	0	0	25
0.137717	390	56	5	1	0	57	1	9	1	0	0	32
0.0367	168	25	4	0	0	49	1	10	1	0	0	38
0.056262	360	10	3	1	0	40	0	12	1	0	0	15
0.050442	150	16	6	1	0	61	1	6	1	0	0	46
0.016981	600	100	5	0	0	45	1	9	1	0	0	24
0.055389	30	7	5	0	0	46	1	9	1	0	0	25
0.029523	135	30	4	0	30	48	1	9	1	0	0	28
0.141483	150	50	5	1	0	59	1	4.5	1	0	0	45
0.051963	2100	100	3	0	0	47	1	15	1	1	0	20
0.044412	1065	100	3	0	50	43	1	9	1	0	0	5
0.103875	195	30	6	1	12.8571	51	1	9	1	1	1	35
0.044537	150	15	4	0	0	45	1	9	1	0	0	20
0.017808	67.5	40	5	1	0	61	1	6	1	0	0	40
0.058891	207	30	3	0	12.8571	50	1	9	1	1	1	16
0.017635	300	50	7	0	12.8571	49	1	9	1	0	0	30
0.054522	105	20	4	1	12.8571	48	1	9	1	1	1	24
0.08478	75	35	7	3	12.8571	58	1	5	1	0	0	45
0.056695	79.5	23	4	1	40	48	1	8	1	1	1	27
0.070326	1875	85	4	1	100	46	1	9	1	1	0	25
0.013664	37.5	9	5	1	12.8571	39	1	11	1	0	0	20
0.082323	165	20	5	1	12.8571	45	1	9	1	0	0	30
0.042725	180	20	5	1	22.8571	45	1	6	1	1	1	18
0.036723	52.5	22	5	1	12.8571	38	1	3	1	0	0	30
0.040745	450	50	7	1	12.8571	47	1	12	1	1	0	30
